# Supplementary material for: Common Noctule Bats Are Sexually Dimorphic in Migratory Behaviour and Body Size but Not Wing Shape
Source: PLoS One. 2016 Nov 23;11(11):e0167027. doi: 10.1371/journal.pone.0167027 (PMC5120837; doi:10.1371/journal.pone.0167027)
Supplement: S1 Data — Not all individuals had all aspects of data recorded for them. NA indicates no data collected for that variable. The 65 variables are: Bat PIT tag identity; bat mass; bat sex; measured forearm length; body condition; bat photo identity; coordinates scaled; X1; Y1; X2; Y2; X3; Y3; X4; Y4; X5; Y5; X6; Y6; X7; Y7; X8; Y8; X9; Y9; X10; Y10; X11; Y11; X12; Y12; X13; Y13; forearm length measured from photos; length of metacarpal 2; length of metacarpal 3; length of proximal phalanx 3; length of medial phalanx 3; length of distal phalanx 3; length of digit 3; length of metacarpal 4; length of proximal phalanx 4; length of distal phalanx 4; length of digit 4; length of metacarpal 5; length of proximal phalanx 5; length of distal phalanx 5; length of digit 5; wing length; wing area; arm wing length; hand wing length; arm wing area; hand wing area; propatagium area; plagiopatagium area; dactylopatagium minus area; dactylopatagium medius area; dactylopatagium major area; aspect ratio; wing loading; tip length ratio wing; tip area; tip shape index. (TXT) [file pone.0167027.s001.txt]

PIT_tag	sex	mass.of.bat	forearm.length.calipers	body.condition	photo_ID	photo.scale	X1	Y1	X2	Y2	X3	Y3	X4	Y4	X5	Y5	X6	Y6	X7	Y7	X8	Y8	X9	Y9	X10	Y10	X11	Y11	X12	Y12	X13	Y13	forearm.length.photo	MC2	MC3	PP3	MP3	DP3	Digit3	MC4	PP4	DP4	Digit4	MC5	PP5	DP5	Digit5	WL	WA	AWL	HWL	AWA	HWA	PRP	PLP	DAPmin	DAPmed	DAPmaj	AspR	Wload	TipLR	TipAR	TSI
000708831B	male	28	52.3	0.535372848948375	Nycnoc_167	105.5192	376.75	627.75	935.75	423.25	1844.9584	635.0417	1611.9166	777.0416	999.125	1017.0417	1005.3333	840	1400.5	601.25	1431	500.3333	1012.3333	949	1545	715.3334	NA	NA	NA	NA	1424	473.5	56.40983798	46.51561214	47.49968977	NA	NA	NA	NA	47.16403639	17.44769548	8.626487259	73.23821913	40.04191747	10.3511531	6.568647881	56.96171845	139.1430665	NA	82.88370974	56.25935679	3225.676602	NA	513.3483196	2712.328282	NA	NA	1830.415098	NA	NA	0.678774598	NA	NA
00070887A1	female	33	54.3	0.607734806629834	Nycnoc_151	95.1704	589.5	683.25	1102.75	515.25	1937.9166	720	1723.9166	862	1125	1062.0312	1143.25	902.25	1527.3333	704.1667	1567.5	620.5	1141.5	1000	1660.1666	811.3334	NA	NA	1855	663.8333	1593.5	605.5	56.74515283	52.43012363	50.0700592	NA	NA	10.52314506	NA	48.829836	17.93344724	8.556439488	75.31972273	40.88597036	10.27269652	6.744550736	57.90321762	141.7370635	NA	85.77980897	55.95725452	3248.584943	NA	475.9972622	2772.587681	NA	NA	1913.697525	NA	NA	0.652335966	NA	NA
00070890C6	male	27	55.2	0.489130434782609	Nycnoc_152	110.6892	276.25	616.5	913	496	1857.0625	823.9688	1614	944.0312	860	1134.9688	920.5	951	1407.3334	738.3333	1457.75	615.25	898	1068.3333	1546.6666	876	NA	NA	NA	NA	1448.5	588	58.54695407	49.08748317	50.37976999	NA	NA	NA	NA	49.73718799	17.69567875	8.647501144	76.08036788	41.11167205	10.79338725	6.930136365	58.83519566	144.0401297	NA	85.71371854	58.32641115	3312.608122	NA	313.1233882	2999.484734	NA	NA	2006.214326	NA	NA	0.680479299	NA	NA
000708A277	male	28	53.8	0.520446096654275	Nycnoc_97	89.1421	411.3333	901.3333	841.25	656.5	1621.9688	912.0312	1405.0312	1021	845.625	1149.0312	868.5	1013	1230.375	847.125	NA	NA	859.25	1093.5	1351	963.5	NA	NA	1555.3334	837.6667	1272.3334	729.6667	55.5006096	49.05073078	NA	NA	NA	11.20140393	NA	48.60872525	18.80270381	8.851328588	76.26275765	40.10898838	9.089947549	6.41428372	55.61321965	135.8149253	NA	85.45130073	50.3636246	2756.589642	NA	662.3066021	2094.28304	NA	NA	1879.195404	NA	NA	0.589383944	NA	NA
000708A851	male	28	55.1	0.508166969147005	Nycnoc_99	85.5546	503	626	967	435.5	1757.0834	541.9583	1570.9166	697.9584	1012.4062	931.9688	1039.5	782.625	1380	555.8333	1387.8333	460	1035.625	876.875	1507	644.3333	NA	NA	1678.75	488.75	1391.3333	438.5	58.62732591	49.59919218	49.27214494	NA	NA	11.06843315	NA	50.28056244	18.09303278	9.751960302	78.12555553	41.44900526	11.02566371	6.988124094	59.46279306	146.911592	NA	88.70923168	58.20236036	3452.87838	NA	603.804346	2849.074034	NA	NA	2066.912864	NA	NA	0.656102632	NA	NA
000708AB57	male	31	55.6	0.557553956834532	Nycnoc_100	82.2211	NA	NA	946.3334	331.3333	1713.0834	498.0417	1529.9688	613.9688	975	818.125	985.5	668.8334	1336.125	474.875	1360.3333	367.8333	989.8334	766.5	1464	562.8333	NA	NA	1644.25	429	1356.25	342.5	NA	49.87389734	50.54733924	NA	NA	11.85736136	NA	50.52004952	18.87657517	10.15151722	79.54814191	41.32334946	11.8902189	6.532846439	59.7464148	NA	NA	NA	NA	NA	NA	NA	NA	NA	NA	2160.201533	NA	NA	NA	NA	NA
000708B166	female	29	54.7	0.530164533820841	Nycnoc_109	97.0737	476	771.5	992.6667	608	1875.1666	636.8333	1686.0625	811.0625	1106.0417	1142.0417	1137.25	984.25	1471.75	685.625	1483.5	563.5	1134	1087.3333	1627.1666	773.1667	NA	NA	NA	NA	1471.25	534.25	55.82557228	49.88296737	50.77033269	NA	NA	NA	NA	49.99616555	18.37527977	7.214560771	75.58600609	41.52243934	10.62435244	6.329045705	58.47583749	144.8005327	NA	86.96720948	57.83332319	3447.042329	NA	448.2239581	2998.818371	NA	NA	1879.449519	NA	NA	0.665001482	NA	NA
00070B2B3D	male	30	54	0.555555555555556	Nycnoc_4	86.9683	528.3333	710.8333	977.25	489	1828	607.9688	1650.0625	728.9375	1092.0625	1013	1108.1667	857.6666	1423.6667	604.5	1447.25	505.875	1110.75	961.5	1578.25	688.75	NA	NA	1750.8333	541.8333	1440.25	480	57.57680388	53.24784602	54.07750233	NA	NA	11.68583719	NA	53.02117756	20.24315721	9.462366133	82.7267009	44.98437675	11.94291832	6.299501951	63.22679703	149.908765	NA	90.70661777	59.20214721	3695.205847	NA	658.3252977	3036.880549	NA	NA	2156.572334	NA	NA	0.652677265	NA	NA
00070B5465	male	27	52.7	0.512333965844402	Nycnoc_15	104.0661	506	724.6667	986	499.3333	1855.9375	642.9375	1661	763.9688	1078.5	1040.0312	1080	880.5	1441	624.625	1454.5	533.6667	1092.5833	979.25	1594.5834	717.4167	1592.5	537	1770.6666	580.8333	1425.1667	506.6667	50.95410548	42.20662866	45.14019015	13.26467034	17.63104551	10.13678912	86.17269512	45.34957951	17.24273883	7.793747465	70.38606581	37.72471189	9.565890371	5.995367814	53.28597007	129.9567583	5155.288612	79.15661765	50.80014065	2709.238924	2446.049688	499.3651762	2209.873748	70.50304448	715.3378098	1660.208834	6.55201301	25.6891534	0.64176745	0.902854918	3.458055354
00070B5C76	female	30	54	0.555555555555556	Nycnoc_7	108.3123	402.5	812.5	998	617.3333	1991.0312	644.0312	1785.0834	856	1107.4375	1235	1135.1667	1055.6666	1540.25	717.75	1549.25	575.25	1134.3333	1167	1712.8334	812.1667	NA	NA	NA	NA	1527.6666	546	57.85732665	49.34328336	51.04258882	NA	NA	NA	NA	50.91475943	18.16247967	7.802154222	76.87939333	42.40458285	10.27921291	6.751385557	59.43518132	147.484593	NA	88.48417931	59.00041368	3592.566882	NA	495.3383267	3097.228555	NA	NA	2009.406289	NA	NA	0.66679054	NA	NA
0007088605	female	25	55.22	0.452734516479536	NA	NA	NA	NA	NA	NA	NA	NA	NA	NA	NA	NA	NA	NA	NA	NA	NA	NA	NA	NA	NA	NA	NA	NA	NA	NA	NA	NA	NA	NA	NA	NA	NA	NA	NA	NA	NA	NA	NA	NA	NA	NA	NA	NA	NA	NA	NA	NA	NA	NA	NA	NA	NA	NA	NA	NA	NA	NA	NA
0007201253	female	21	53.11	0.395405761626812	Nycnoc_189	93.4895	330.5	402.5	755.3334	118.6667	1593	201	1396.9166	375	833.9375	640	841.625	488.125	1201.25	240.75	1226	104.3333	850.875	588.875	1342	332.5	1401.25	103.75	1522.5	145.25	1213.5	83.5	54.65056457	49.15142693	50.36766694	18.74552444	13.70800178	9.613853228	92.43504638	49.45225573	17.97140474	7.427702515	74.85136298	40.58228292	10.8219358	5.760821489	57.16504021	136.7510768	5981.248809	85.46523069	51.28584607	2872.123426	3109.125383	689.8049872	2182.318438	78.04682879	1125.393405	1905.68515	6.253161369	17.22132004	0.600078484	1.082518027	2.24384183
0007201704	female	24	54.8	0.437956204379562	Nycnoc_190	113.0291	392	612.75	828.6666	165.3333	1858	89.0833	1667.875	324.875	1082.9167	770.9167	1052	585.3334	1387	212.5	1389.3333	76.6667	1085.75	698	1581.6666	290	1613	44	1740.75	47.25	1365.3333	48.3333	55.31208426	48.59566072	50.22020791	19.99835543	11.30605604	11.01391648	92.53853585	49.5732625	18.53739033	8.227567124	76.33821996	42.08533535	10.40555324	6.45601226	58.94690086	137.7275247	5774.321211	84.46853769	53.258987	2794.737932	2979.58328	764.6305225	2030.107409	98.37062653	979.1158145	1902.096839	6.570078235	20.38681183	0.630518634	1.066140494	2.447398975
000706ED7	female	24	55.99	0.428647972852295	NA	NA	NA	NA	NA	NA	NA	NA	NA	NA	NA	NA	NA	NA	NA	NA	NA	NA	NA	NA	NA	NA	NA	NA	NA	NA	NA	NA	NA	NA	NA	NA	NA	NA	NA	NA	NA	NA	NA	NA	NA	NA	NA	NA	NA	NA	NA	NA	NA	NA	NA	NA	NA	NA	NA	NA	NA	NA	NA
00070890B3	female	23	53.01	0.433880399924543	NA	NA	NA	NA	NA	NA	NA	NA	NA	NA	NA	NA	NA	NA	NA	NA	NA	NA	NA	NA	NA	NA	NA	NA	NA	NA	NA	NA	NA	NA	NA	NA	NA	NA	NA	NA	NA	NA	NA	NA	NA	NA	NA	NA	NA	NA	NA	NA	NA	NA	NA	NA	NA	NA	NA	NA	NA	NA	NA
0007089FB8	female	24	56.9	0.421792618629174	Nycnoc_130	118.428	338.75	845	970	585	2005.9375	908.9375	1748.9375	1039	993.625	1268.0417	1025	1084	1520.5	818.75	1577.3334	669	1019.125	1202.75	1682.5	970.5	1804	724.25	1943.6666	802	1579.25	636.25	57.6466716	51.62645409	51.77110837	19.69999015	13.49759953	10.44912474	95.4178228	50.50083825	18.74329653	8.057753775	77.30188856	42.39047454	10.03945352	5.918754213	58.34868227	140.8799496	6402.357589	84.88003786	55.99991178	3233.110869	3169.24672	585.1078885	2648.002981	98.32445843	1068.227429	2002.694833	6.199953668	18.38697673	0.659753615	0.980246842	3.058557116
000708A277	male	28	NA	NA	Nycnoc_97	89.1421	411.3333	901.3333	841.25	656.5	1621.9688	912.0312	1405.0312	1021	845.625	1149.0312	868.5	1013	1230.375	847.125	NA	NA	859.25	1093.5	1351	963.5	NA	NA	1555.3334	837.6667	1272.3334	729.6667	55.5006096	49.05073078	NA	NA	NA	11.20140393	NA	48.60872525	18.80270381	8.851328588	76.26275765	40.10898838	9.089947549	6.41428372	55.61321965	135.8149253	NA	85.45130073	50.3636246	2756.589642	NA	662.3066021	2094.28304	NA	NA	1879.195404	NA	NA	0.589383944	NA	NA
000708A36A	male	21	53.5	0.392523364485981	Nycnoc_96	128.9697	324.3333	900.6667	995.5	666.5	2071	1003.125	1806.9584	1134.0416	982.9688	1361	1044.5	1171	1563.8334	913.8333	1610.5	780.25	1027.8334	1295.3333	1741.8334	1066	1841.5	826.25	2000.6667	904.1667	1605.5	743.5	55.11710982	47.673262	48.49442166	18.26286019	13.74080127	9.413561292	89.91164441	48.05933677	18.15749378	7.302923697	73.51975424	39.30178935	9.726733233	6.166529081	55.19505166	135.6651358	5645.936634	81.45968351	54.20545234	2910.99969	2734.936944	472.4438082	2438.555882	91.05818488	864.9021916	1778.976567	6.519743411	18.24409424	0.665426749	0.939518116	3.427755225
000708A6A5	female	25	56.72	0.440761636107193	NA	NA	NA	NA	NA	NA	NA	NA	NA	NA	NA	NA	NA	NA	NA	NA	NA	NA	NA	NA	NA	NA	NA	NA	NA	NA	NA	NA	NA	NA	NA	NA	NA	NA	NA	NA	NA	NA	NA	NA	NA	NA	NA	NA	NA	NA	NA	NA	NA	NA	NA	NA	NA	NA	NA	NA	NA	NA	NA
000708A6C0	female	25	53.96	0.463306152705708	NA	NA	NA	NA	NA	NA	NA	NA	NA	NA	NA	NA	NA	NA	NA	NA	NA	NA	NA	NA	NA	NA	NA	NA	NA	NA	NA	NA	NA	NA	NA	NA	NA	NA	NA	NA	NA	NA	NA	NA	NA	NA	NA	NA	NA	NA	NA	NA	NA	NA	NA	NA	NA	NA	NA	NA	NA	NA	NA
000708B4B7	female	25	54.18	0.461424880029531	NA	NA	NA	NA	NA	NA	NA	NA	NA	NA	NA	NA	NA	NA	NA	NA	NA	NA	NA	NA	NA	NA	NA	NA	NA	NA	NA	NA	NA	NA	NA	NA	NA	NA	NA	NA	NA	NA	NA	NA	NA	NA	NA	NA	NA	NA	NA	NA	NA	NA	NA	NA	NA	NA	NA	NA	NA	NA	NA
000708B64A	female	25	54.17	0.461510060919328	NA	NA	NA	NA	NA	NA	NA	NA	NA	NA	NA	NA	NA	NA	NA	NA	NA	NA	NA	NA	NA	NA	NA	NA	NA	NA	NA	NA	NA	NA	NA	NA	NA	NA	NA	NA	NA	NA	NA	NA	NA	NA	NA	NA	NA	NA	NA	NA	NA	NA	NA	NA	NA	NA	NA	NA	NA	NA	NA
000708B823	female	26	55.88	0.465282748747316	NA	NA	NA	NA	NA	NA	NA	NA	NA	NA	NA	NA	NA	NA	NA	NA	NA	NA	NA	NA	NA	NA	NA	NA	NA	NA	NA	NA	NA	NA	NA	NA	NA	NA	NA	NA	NA	NA	NA	NA	NA	NA	NA	NA	NA	NA	NA	NA	NA	NA	NA	NA	NA	NA	NA	NA	NA	NA	NA
000708B86A	female	28	54.99	0.509183487906892	Nycnoc_108	92.9945	357.6667	401	862	236	1646	572.9166	1422.0416	671	808.5	777.9583	876	639	1265.75	482.5	1315.6666	361.6667	849.5	733.25	1376.5	611.5	1488.3333	423	1592.3333	488.3333	1326.3334	347.3333	57.06126361	51.34648761	50.62126656	19.70399951	13.20709597	10.77183044	94.30419247	50.86860089	18.28272644	8.057309644	77.20863697	43.36203785	10.52799996	6.52314057	60.41317837	139.766659	6265.095084	84.1737927	55.5928663	3176.973419	3088.121665	481.1240491	2695.84937	63.43782646	1097.874539	1926.8093	6.236048681	21.92145501	0.660453385	0.972032579	3.119696684
000708F21A	female	26	52.76	0.492797573919636	Nycnoc_117	83.5064	280.8333	624.1667	718.6666	477	1458.9167	639.1667	1267.9584	755.0416	759	943.9584	773.75	805.25	1093.5	612.75	1131	509.6667	773.875	894.5	1218.8334	714.3333	1289.5	534.1667	1395.5	582.3333	1124.1666	484	55.31369946	48.5663871	49.53217588	19.20599566	13.94268324	10.19766047	92.87851525	47.73980484	19.31957347	7.64012482	74.69950313	39.8579829	10.68781405	6.184779588	56.73057654	141.0884543	6181.898495	85.57687859	55.51157573	3165.995262	3015.903233	462.0072836	2703.987978	102.2523638	1040.577118	1873.073751	6.440077254	20.62958492	0.64867493	0.952592466	3.134378092
00070B85AF	male	23	54.42	0.422638735758912	Nycnoc_13	80.0018	339.25	341	731	143	1425.9688	220.9375	1281.9688	353.9375	812.4688	582.9375	811.8334	452.5	1111.1667	238.6667	1130.5	138.3333	822.375	535.625	1232.375	317.875	1282.6667	129.8333	1387.375	150.125	1112	112.625	54.86679787	47.77503713	49.93978332	19.05006127	13.33174624	10.08061172	92.40220255	49.00126305	18.09888781	7.664732248	74.76488311	39.98431023	10.47360897	6.042169921	56.50008912	136.6633046	6092.77995	82.45853935	54.20476522	3063.93606	3028.843891	605.9610127	2457.975047	112.6980299	1029.80388	1886.34198	6.130816793	18.51617832	0.657357815	0.988546703	2.984842599
00071A096A	female	24	54.3	0.441988950276243	Nycnoc_45	104	367	856	907	604	1800	783.9167	1582.0312	944	931.0625	1194.0312	966.3333	1031.3334	1380.5	788	1409.3334	651	952.25	1140.5	1524.6666	896.8334	1601.75	668.5	1723.75	716.25	1398.3334	619.3333	57.29865701	47.26659605	48.51224499	18.57795774	12.59727773	9.802432974	89.48991343	48.84560967	17.36867396	7.140927055	73.35521068	41.48392467	10.58377658	5.535739457	57.60344071	137.9626765	6087.099557	82.98931194	54.97336451	3132.933531	2954.166026	629.0680473	2503.865484	98.42335348	1001.248024	1854.494649	6.253783075	19.33925984	0.662414993	0.94293926	3.36134649
00071A0A15	male	25	54.52	0.458547322083639	Nycnoc_19	109.4661	338.25	375.75	900.75	178.25	1872.9375	432.0312	1637.875	565	939.5	803.9688	965.6667	630.3334	1425.75	376.25	1466.75	238.25	963.3333	738.6667	1577.8334	510.1667	1678.25	271	1800	327.8333	1459.1666	204	54.46113694	51.06694981	51.99521381	19.55131214	12.27428169	11.61904512	95.43985275	51.25753529	18.51168365	7.428077322	77.19729626	41.72254789	9.898811297	6.35040412	57.9717633	140.2917566	6304.06133	85.99301473	54.29874192	3144.963966	3159.097365	463.5540075	2681.409958	108.179875	1055.949459	1994.968031	6.244157838	19.45174604	0.631432007	1.004493978	2.692566
00071A3B6D	male	22	52.98	0.415251038127595	Nycnoc_28	123.6784	204.6667	442.6667	791.5	127.5	1766.875	435.0625	1529	568.0625	800.9375	768.0312	853.3334	617	1316	369.5	1369	231	836.25	725.25	1466.25	510	1577	264	1707.6666	331.6667	1356.5	187.25	53.85828322	45.93773555	47.43765864	17.02815685	11.89763368	9.633722339	85.99717151	46.70474233	16.63239989	6.912412838	70.24955505	39.89297454	8.860861101	4.485225337	53.23906098	126.3136333	5155.086555	75.67687283	50.63676051	2601.579984	2553.506571	604.5571506	1997.022834	106.755475	869.0436388	1577.707457	6.190054734	20.93272321	0.669118036	0.981521455	3.141839671
000720628F	female	23	55.28	0.416063675832127	Nycnoc_174	121.0039	382.6667	488.6667	987	176	2046	233	1831	435	1120.9688	831.0312	1161.3334	642	1562.6666	284.6667	1574.3333	131.6667	1167.75	766.25	1757	386.6667	1807.6666	111.6667	1962.5	145	1558	103.25	56.23172072	47.57002142	48.67645707	19.35382863	13.08890379	10.02534231	91.1445318	48.4144028	18.13788181	7.304403371	73.85668797	41.11785596	10.28194751	6.603648646	58.00345211	139.0754787	6052.842654	82.04487892	57.03059976	3201.284896	2851.557758	645.2520956	2556.032801	83.22464547	994.7176867	1773.615425	6.391042978	18.63835002	0.69511468	0.890754135	4.553039346
00072074B9	female	22	52.25	0.421052631578947	NA	NA	NA	NA	NA	NA	NA	NA	NA	NA	NA	NA	NA	NA	NA	NA	NA	NA	NA	NA	NA	NA	NA	NA	NA	NA	NA	NA	NA	NA	NA	NA	NA	NA	NA	NA	NA	NA	NA	NA	NA	NA	NA	NA	NA	NA	NA	NA	NA	NA	NA	NA	NA	NA	NA	NA	NA	NA	NA
000725F6E0	female	22	51.99	0.423158299673014	Nycnoc_121	115.0545	501.5	796.25	1093	603.6667	1985.875	1033.9375	1773	1088.875	1087.0625	1228	1160.25	1065.25	1573	854.75	1640.6666	743	1130.75	1180.25	1708.3334	1017.3334	1835	830.3333	1934.5	926	1636.25	726.5	54.06668617	48.40868606	49.11696604	18.51777503	11.99695046	10.38988887	90.0215804	47.0823506	18.38592941	8.38179736	73.85007738	40.54222492	10.31888523	5.625148	56.48625815	130.6584763	5505.738011	74.82071078	55.83776556	2958.336435	2547.401576	430.2651377	2528.071297	42.46221737	841.4251211	1663.514238	6.201398397	19.59955228	0.746287558	0.861092588	7.500477913
0007208197	female	24	54.77	0.438196092751506	Nycnoc_198	44.4481	147.25	217.1667	370.1667	113.25	775.9688	195.9688	679.9688	265	391.9688	365	402.1875	291.125	585.5	189.75	596.25	128.125	401.75	339.375	653.75	244	686.375	141.875	745.9375	164.25	597.625	117.875	55.3338023	51.1844862	50.97453365	20.51108076	14.31478604	9.827240267	95.62764072	51.41242164	19.61488364	7.557588467	78.58489375	40.6618482	10.85580339	6.170863464	57.68851505	141.530471	6306.118093	87.46687502	54.06359602	3097.010431	3209.107662	586.2617419	2510.748689	83.02385778	1126.013089	2000.070715	6.352838287	18.66758571	0.618103665	1.036195303	2.478392794
000719EEB7	female	26	55.44	0.468975468975469	Nycnoc_118	54.9571	229	234	527	154.25	1020.9688	303.0312	889.9688	373.9688	524.4375	472.9688	545.1666	382.8333	782.5833	268	811.5833	190.9167	539.5834	440.9167	857.0833	341	921.5	215.5	986.8333	255.5	808.625	174	56.13227952	51.37037284	52.21085351	20.49457332	13.93918975	10.64808325	97.29269983	50.90393392	18.97910248	8.473165315	78.35620171	41.72419153	10.61757668	6.450570363	58.79233857	144.6531251	6614.541053	88.67800128	55.97512386	3248.309049	3366.232005	393.4316959	2854.877353	107.4807	1204.378392	2054.372913	6.32682644	19.28024922	0.631217698	1.036302874	2.558234504
000719FF89	female	24	56.01	0.428494911622924	Nycnoc_119	49.0721	200.25	263.125	451.75	138.75	872	253.0312	750.9062	318	456	417.9688	472.9167	338.9167	669	220.3333	686.5	167.125	468.125	389.125	726.5	287.75	776.9167	189.8333	832.25	218.125	688.4166	159	57.17573221	48.40456178	48.18596944	18.99749753	12.66433587	10.78023984	90.62804268	47.2902826	18.05656252	7.920599947	73.26744507	41.01775326	10.27802622	6.376059483	57.67183896	136.9058653	5970.515226	83.05407221	53.85179306	3055.635264	2914.879962	649.4890001	2406.146263	56.88963681	950.4857738	1907.504552	6.278592461	19.71689135	0.648394373	0.95393583	3.12211586
00071A0021	female	24	54.59	0.439640959882762	Nycnoc_40	49.4688	206.875	222.375	466.8333	137.3333	931	261	825	326	479.3438	423.9688	495.3333	345.1667	703.625	229.625	733	168	494	397.75	784.625	290.875	835.25	187.375	900.6667	218.5	736.9167	155.1667	55.29038799	54.71560307	54.16091052	21.03739387	14.64435	10.55504654	100.3977009	51.37416407	20.52824968	10.81802606	82.7204398	42.40620112	10.63300521	6.071935889	59.11114222	146.5882337	6687.533346	91.19769131	55.39054241	3246.969808	3440.563538	451.6924951	2795.277313	100.6063353	1174.401872	2165.555331	6.42631869	17.60290288	0.607367814	1.059622892	2.342976218
00071A11D6	female	22	54.01	0.407331975560081	Nycnoc_38	38.0312	133.6667	197.0833	301.125	74.125	656.0312	52	586.9688	119.9688	374.875	270.9688	371.3333	208.6667	486.9167	81.3333	489.75	36.375	380.25	247.8333	558.5	107.1667	567	27.25	621	31.875	489.625	28.875	54.62681124	50.97265739	50.58094817	20.45348796	14.25085179	10.62298914	95.90827706	48.88919633	20.01044531	8.207693059	77.1073347	39.90371216	10.56205698	6.245312616	56.71108175	142.5509072	5904.324378	87.3437929	55.20711435	2930.017564	2974.306813	711.7942486	2218.223316	69.13579754	996.6342668	1908.536749	6.883348494	18.27643488	0.632066831	1.015115694	2.65009452
00071A19E4	female	27	55.24	0.488776249094859	Nycnoc_39	83.506	367.1667	369.3333	764	101.25	1492.875	121.0833	1334	273	883	548.0312	873.5	413.125	1150.25	164.75	1159.875	73.125	889.625	493.25	1277	239.25	1311.5	56.75	1428	76.75	1159.4166	50.3333	57.34918673	47.74283569	47.52626338	18.26295831	14.15518314	9.409637996	89.35404283	46.8750677	17.60630014	7.932657821	72.41402566	39.58270731	9.787495287	6.607949754	55.97815235	138.0447352	5831.643988	82.16554719	55.87918803	3018.576325	2813.067663	762.8032091	2255.773116	89.6199828	922.4358182	1801.011862	6.535498038	22.70971964	0.68008052	0.931918679	3.700466523
00071A2FCD	female	22	53.84	0.408618127786033	Nycnoc_27	53.0625	228.6667	310.3333	500	199.125	968.9688	302	845.9688	372	518	490	528	407.5	740.75	289.125	758	225	529.1667	458.6667	815	347.5	859.5	238.25	932.6667	263.6667	753.125	213.0625	55.26292361	47.77543859	48.86582135	19.29068297	14.59705631	9.949538362	92.70309899	48.4376903	17.79966529	7.441824774	73.67918036	39.62267282	9.645229641	6.268769284	55.53667175	139.5239578	5886.73895	85.65117537	53.8727824	2984.867193	2901.871757	535.839701	2449.027492	72.82204103	999.7241203	1829.325595	6.613826418	18.33103199	0.628978904	0.972194596	2.83260532
00071A3727	female	24	55.16	0.435097897026831	Nycnoc_54	53.5021	187.0833	248.25	462.6667	152.5	919.9688	302.0625	802.9688	351	472.5	449	495.1667	366.9167	701.8333	253.0833	731.9166	192.0833	490.9167	420.25	774.8333	323.1667	828	216.0833	891.625	252	729	178	54.5293559	50.00761838	50.86603718	18.51057191	13.65603296	10.7527255	93.78536756	48.49463399	18.91444627	7.397185327	74.80626559	40.53407078	10.0000501	6.381599204	56.91572009	137.3513282	5947.845977	82.37193708	54.97939116	3051.981412	2895.864565	460.914301	2591.067111	86.63223126	994.9689349	1814.263399	6.343603193	19.79203908	0.667452935	0.94884738	3.371947804
00071A467C	female	26	54.21	0.479616306954436	Nycnoc_46	94.4593	335	608.5	714	246	1558	81	1418	300.0312	916.0625	730.0312	898.5	587.8334	1173.6667	230.1667	1165.3333	97.6667	925.1667	677.1667	1346.125	275.75	NA	NA	1465.6666	38.3333	1155.125	68.1875	55.52121107	50.35119542	50.29506817	NA	NA	10.76811042	NA	48.69179737	18.88440624	8.031567035	75.60777065	41.12311192	9.869699454	5.678924554	56.67173593	141.0036255	NA	87.26098679	53.74263869	2729.907751	NA	769.888406	1960.019345	NA	NA	1929.263668	NA	NA	0.615883921	NA	NA
00071A49B5	female	26	55.07	0.472126384601416	Nycnoc_43	39.0312	165.5	213.875	347	80.3333	711.0312	68	639.9688	138.0625	416.9062	297	420	228.3333	540.0834	91.25	545.3125	46.5625	423.1667	268.5417	610	121.875	621.125	40	676.75	46.125	538.4166	37.25	57.7318907	50.26881385	51.54014725	19.4961985	14.33755639	10.41882155	95.79272368	49.54799294	19.55607054	8.726655126	77.83071861	42.28008379	10.33350433	7.46551052	60.07909863	144.6786103	6375.859588	86.71922777	57.95938254	3269.21663	3106.642958	795.4991626	2473.717468	92.9125384	985.7195593	2028.01086	6.565985337	20.00200886	0.668356765	0.950271367	3.370777389
00071A4FD4	male	21	53.24	0.394440270473328	Nycnoc_32	50.0712	226.8333	280.1667	497	213.5	902.9375	361	788.9375	410.125	472.9167	485.9583	494.25	410	704.875	318.25	733.3333	261.5	486.875	460.75	766	382.5	827	287.375	726.375	245	877	316.875	55.57496969	78.65002129	48.16311844	19.40734921	21.8056438	42.19169598	131.5678074	46.48896189	17.71098898	7.171068316	71.37101919	39.24795932	10.24202907	5.754764621	55.24475301	135.9901833	6023.400418	81.92753687	54.06264646	2894.993294	3128.407124	359.1987204	2535.794573	152.7720462	1175.198259	1800.436819	6.140494962	17.10080567	0.659883704	1.080626726	2.568377059
00071A4FD6	female	23	56.95	0.403863037752414	Nycnoc_33	76.5295	309.6667	496.3333	581	152.6667	1290.875	98.8125	1146.9584	254.0417	752	538.9584	730.3334	427.3333	959.6666	171.6667	966	80	754.3334	498.5	1093.25	225.5	1113.25	51.375	1214.625	56.125	963.5	57.25	57.21559938	51.5123589	51.19564544	19.60113555	13.26105898	11.41858247	95.47642244	49.54206848	18.81924455	7.947421655	76.30873469	40.85189353	9.813808836	5.295426268	55.96112863	138.3355289	5452.357607	85.39906242	52.9364665	2454.758227	2997.59938	796.072599	1658.685628	105.5353773	1031.052689	1861.011313	7.019612411	20.69104929	0.619871753	1.221138337	2.030943293
00071A4FE7	female	23	54.51	0.421940928270042	Nycnoc_35	43.9062	199.875	190.5	409.375	61.75	840	71.9688	742.9375	151	469	294.9688	474.3333	225.8333	631.125	95.25	637.625	42.75	480	270.8333	709.375	133.125	734.5	32.75	799.5	41.1667	637.75	29	56.00575889	52.54640534	52.16562453	22.18132323	14.92788359	11.58888886	100.8637202	51.07847284	19.80001281	8.66067701	79.53916266	40.19330739	10.33006522	6.041059334	56.56443195	148.2721465	6240.869612	92.06007451	56.21207203	3050.755503	3190.114109	699.5996228	2351.155881	115.8561421	1123.332607	1950.92536	7.04537374	18.07680772	0.61060207	1.045680031	2.403431394
00071A533A	female	22	52.85	0.416272469252602	Nycnoc_47	52.0024	219.875	221.25	491.1667	152.3333	944	265.0312	832.9688	329.0312	508.9688	430.9688	530.875	354.875	727.25	239.75	748.25	175.375	526.9375	407.125	804.375	302.375	847.25	194.0833	913.0625	223.625	749.3333	161.8333	53.82604925	49.67873235	49.63498186	19.37452379	13.87219354	9.93945375	92.82115295	48.4108229	19.10462979	7.517281239	75.03273393	39.68997706	10.07610278	5.741338668	55.5074185	139.5026608	5919.590895	83.97724377	55.52541699	3040.524582	2879.066313	345.6879251	2694.836657	89.99171135	1016.114452	1772.96015	6.575113958	18.22930029	0.661195992	0.946897891	3.314286306
00071A56DC	female	25	54.68	0.457205559619605	Nycnoc_44	50.6056	206.875	196.625	466.8333	98.6667	914.9167	193.9583	803	246.0312	491.9688	369	508.875	291.125	701	166.25	721.125	105	506.875	340.25	769.3333	223.3333	816	122.25	879	151.6667	719.5	94.5	54.89557502	49.93539331	50.26529776	19.05528865	13.73947435	10.9642079	94.02426867	48.16153221	17.59469253	8.023512179	73.77973692	38.92784692	9.715465405	6.39939503	55.04270735	139.9146975	5862.002982	84.36203577	55.55266177	3017.427885	2844.575097	497.1847228	2520.243163	70.83231657	989.461177	1784.281603	6.678987591	20.91861781	0.658503096	0.942715188	3.316942577
00071E6E26	female	23	54.02	0.425768233987412	Nycnoc_60	86.0699	317.5	383	694.6666	93	1431.9584	154	1268	296.9583	774	550.0416	795.3334	419.6667	1088	192.25	1106.6667	86.8333	796.8334	500.4167	1215.75	263.875	1256.625	85.5	1364	107	1090.3333	66.3333	55.27686526	46.07467977	47.87344334	17.42353914	12.72295538	9.600074395	87.62001226	47.13170151	17.0162715	7.18521639	71.3331894	39.71491633	9.383527887	6.346696586	55.4451408	132.1882252	5383.977021	80.14699459	52.04123062	2720.237448	2663.739573	738.2418009	1981.995647	78.58129177	913.6661735	1671.492108	6.491010944	20.95384129	0.649322297	0.979230536	2.968190608
00071E8996	male	26	53.53	0.485708948253316	Nycnoc_64	53.0525	216.75	288.9167	474.5	146.25	952.875	189	839.0833	279	543.6875	446.9375	532.5	360	716	203.25	729.3333	138	545	415.375	800.5	254.5	829.8333	138	909	151.25	723.8334	128.5	55.52980039	47.11642452	48.059339	18.94349936	15.12989155	10.90992119	93.0426511	46.7716974	18.62818624	8.614997544	74.01488118	41.74718623	10.70040178	5.954437174	58.40202518	140.0264013	6216.976381	85.63635151	54.39004974	3178.57831	3038.39807	653.2502521	2525.328058	60.77381718	1046.715411	1930.908842	6.307694238	20.51318715	0.635128059	0.955898447	2.980008392
00071ECF71	male	26	55.22	0.470843897138718	Nycnoc_70	94.6552	322.5	504.1667	742.3334	153.3333	1593.0416	99	1432.0312	289	943.9167	653.9583	925.25	510	1211	198.25	1209	80.25	951.125	598.25	1367.9166	258.9167	1382	50.5	1513	52.5	1184.1667	56.1667	57.80174054	47.79361704	49.90265903	18.54513513	13.84131736	9.779536135	92.06864765	49.73990585	17.77353498	7.482052142	74.99549297	42.34697596	9.715799225	5.934456667	57.99723185	140.8882078	5957.12736	83.72992601	57.15828176	3030.423072	2926.704288	821.9756794	2208.447393	100.2218794	987.0372366	1839.445172	6.664113721	21.40796936	0.68265057	0.965774157	3.41113988
00071FD8A8	female	23	54.06	0.425453200147984	Nycnoc_72	72.0111	278.3333	381.1666	595.6666	131	1268	77.9583	1135	219	770.9166	503.9583	740.5	390	952.8334	144.1667	953.1666	54.6667	768.3334	461.4167	1083	194.3333	1100.5	24.6667	1199	34.6667	950	31.6667	56.11410485	51.10233889	50.76418884	20.87965306	13.7487572	11.31165995	96.70425905	49.63254389	19.37190473	7.992358652	76.99680727	41.20825818	10.64402993	5.918525899	57.77081401	143.7379347	6135.475402	87.04396234	56.69397233	3005.359741	3130.115661	765.4486977	2239.911043	115.2025477	1076.547086	1938.366028	6.734798042	18.38732822	0.65132573	1.041511144	2.66927237
00072038F1	female	22	53.56	0.41075429424944	Nycnoc_155	48.4085	181.9167	257.25	433.125	165.875	849.9375	201.9375	749.9688	276.9688	468	425	484.8333	350	648.75	210.125	662.625	148.75	483.5	395.875	718.625	255.9375	750.625	151.5	809.25	167	659	138.3333	55.21978203	47.00578017	47.54083188	18.18749977	12.52660819	11.07848779	89.33342764	45.47106634	17.26022883	7.797360476	70.52865564	39.50709321	9.480643124	6.815468393	55.80320473	138.4688312	5903.626809	82.3829048	56.08592642	3133.834244	2769.792565	489.7654302	2644.068814	71.67867583	979.5330912	1718.580798	6.495538366	18.27859441	0.680795689	0.883835056	4.353023102
000720472B	female	27	55.48	0.486661860129777	Nycnoc_173	54.0023	222.875	227	501	135.3333	966.9688	262.9688	857.0625	336	509.4062	444	533.6666	353	747	242.875	770.5	173.9167	528.25	412.125	824.5	308.6667	872.5	194.3333	930	222.25	770.375	158.875	54.22764684	50.07226402	50.41413381	19.26274527	11.83628047	10.18426798	91.69742752	49.71629987	18.82516254	7.872596067	76.41405847	40.75831794	10.99445694	6.856824105	58.60959899	137.9501691	6154.271023	83.44170463	54.5084645	3145.915021	3008.356002	437.1164146	2708.798606	95.68143338	1025.465731	1887.208838	6.184404	21.51920179	0.653252049	0.956273765	3.155792847
000720740A	female	22	52.82	0.416508898144642	Nycnoc_175	50.0094	156.375	244	397.75	153.875	845.9167	252.9583	722.0312	320.0312	402	425	420	348.9167	626.4166	239.0833	652.5	174	415.0625	397.375	692.8333	294.4167	757	190.8333	810.9375	215.125	654.9166	158	51.52065712	51.43026726	51.09913161	21.16544223	11.8288211	10.30321321	94.39660814	48.79609996	17.28601071	7.766731342	73.84884201	39.25396371	9.740008017	6.110379801	55.10435152	137.8940538	5794.479782	87.49331146	50.4007423	2753.725844	3040.753938	434.9148941	2318.81095	116.7023843	1085.484532	1838.567022	6.563063735	18.62289697	0.576052517	1.104232632	2.090636509
00072074C4	male	25	54.07	0.462363602737193	Nycnoc_157	55.0341	201.375	246.5	488.75	178.5	955.9688	322.9688	845.9688	395.9688	477.5312	482.9688	500.75	398.25	738.5	288.375	767.125	221.375	492.75	454	814.75	361.75	870.875	242.25	928	284.0625	764.875	202.875	53.65957978	50.36854726	51.17871049	19.22975762	12.86335333	8.706622569	91.97844402	49.57850404	19.2281479	8.416594686	77.22324663	39.98927958	10.23384887	5.945973524	56.16910198	137.8160976	6067.508956	84.35702084	53.45907673	2943.67636	3123.832597	322.5998522	2621.076508	114.3354528	1030.992821	1978.504323	6.260650586	20.21010614	0.633724096	1.061201102	2.482475282
00072086F1	female	21	53.05	0.395852968897267	Nycnoc_158	59.0085	186.875	359.5	483.125	227.875	1010.0312	321.0312	877.9375	410.9688	519.4688	556	527.5	462	757.5	315.875	777.625	241.875	530.0834	520.25	843.25	380.75	893.0833	249.6667	965.625	275.375	774.5	223.25	54.93694114	49.3846995	49.9644254	19.61088871	13.04259987	10.79333779	93.41125177	48.83054176	18.22211065	7.796221161	74.84887357	40.38286262	9.881162719	6.319856035	56.58388137	139.6501515	6117.899325	85.63674281	54.01340871	3060.043015	3057.85631	559.9349777	2500.108037	108.6640953	1054.23284	1894.959375	6.375444833	16.8366615	0.630727033	0.999285401	2.71133554
00072595D6	female	27	54.99	0.490998363338789	Nycnoc_161	55.375	271.5	260.5	567.75	146	1040.9583	336.9583	914.9583	395	546.9375	484.0312	583.3334	395	806	284	837.3333	218	567.625	456.375	881.5	359.25	942.125	250.75	1004.25	289.25	835.875	203.875	57.35569606	49.53500229	50.38962259	19.82665202	13.19862456	10.87064362	94.28554279	49.72114198	19.24993117	8.842344087	77.81341724	45.05411444	11.44078199	6.23701809	62.73191452	139.638404	6476.922942	84.23106871	55.4073353	3335.08488	3141.838062	553.1034553	2781.981425	83.73509083	1054.848823	2003.254148	6.02103315	20.44720945	0.657801642	0.942056402	3.314127097
000708887C	male	22	52.87	0.416114999054284	Nycnoc_169	147.42	625.75	1168.25	1360.5	763.5	2639.9375	1122	2316	1293	1405.375	1604	1423	1364.75	2034	1042.5	2081.75	850.25	1428.3333	1516	2232.3335	1220.3334	2372.3335	916.6667	2543.6665	1005	2079.75	821.5	56.90248534	48.94754834	49.27745861	20.21958248	13.07580415	10.27784722	92.85069245	49.45065413	18.06979129	7.517127833	75.03757326	41.00459317	10.26617832	6.169142425	57.43991392	136.6652034	6020.616866	84.08222369	52.58297973	2996.237766	3024.3791	684.2009026	2312.036863	66.22264484	1026.93423	1931.222225	6.204473144	17.92341257	0.625375703	1.009392223	2.628512497
000708E8E0	male	24	52.61	0.456187036685041	Nycnoc_114	144.215	508.5	664	1230	381	2400.0625	795.9375	2093.875	960.125	1177	1174.0833	1262.6667	969.6667	1838.5	691.5	1911.5	527	1228.3333	1108.6667	2013.5	881.25	2172.3335	583.6667	2314.5	676.25	1903	485.25	53.74038313	47.22299879	48.32809299	18.50833966	11.764066	10.2018465	88.80234515	47.36966611	17.89883135	7.808601744	73.0770992	40.88148839	9.928055375	5.765912509	56.57545628	131.4813489	5621.919115	80.03960838	51.44174049	2799.268636	2822.650479	490.8761217	2308.392514	90.44095049	961.5106709	1770.698858	6.149980015	20.93946882	0.642703551	1.00835284	2.757704907
00071A0C25	female	34	54.22	0.627074880118038	NA	NA	NA	NA	NA	NA	NA	NA	NA	NA	NA	NA	NA	NA	NA	NA	NA	NA	NA	NA	NA	NA	NA	NA	NA	NA	NA	NA	NA	NA	NA	NA	NA	NA	NA	NA	NA	NA	NA	NA	NA	NA	NA	NA	NA	NA	NA	NA	NA	NA	NA	NA	NA	NA	NA	NA	NA	NA	NA
00071A3AB4	female	25	56.07	0.445871232388086	NA	NA	NA	NA	NA	NA	NA	NA	NA	NA	NA	NA	NA	NA	NA	NA	NA	NA	NA	NA	NA	NA	NA	NA	NA	NA	NA	NA	NA	NA	NA	NA	NA	NA	NA	NA	NA	NA	NA	NA	NA	NA	NA	NA	NA	NA	NA	NA	NA	NA	NA	NA	NA	NA	NA	NA	NA	NA	NA
00071A4FDC	female	24	57.15	0.41994750656168	Nycnoc_34	132.0455	610.5	837.25	1179	303	2340	168	2155.0835	436.9584	1511.9375	1003	1461	782	1830.3334	326	1813	155.6667	1508.3333	913.3334	2038.3334	386.3333	2056	98	2215.3335	101	1768.25	126.75	59.08099925	46.57821804	49.29316625	18.91384185	12.06869906	10.71827389	90.99398104	49.35718094	16.40143439	9.637104709	75.39572003	42.0950507	10.572315	6.796067053	59.46343275	140.4418812	6075.351386	82.04127469	58.40060647	3070.225934	3005.125452	870.9591647	2199.266769	99.02978904	998.398662	1907.697001	6.493096689	19.37665701	0.711844211	0.978796192	3.666562764
00071A5761	male	24	54.25	0.442396313364055	Nycnoc_58	114.58	422.75	637.25	916.25	227.25	2000.9166	173.9167	1791	402.125	1099.9375	841	1101	649	1506	291	1503.6666	144.6667	1120.625	768.125	1707.3334	365.6667	1738.3334	101.6667	1891	115.3333	1485.6666	113	55.99524559	50.68644564	51.77110112	20.82160086	13.37729894	10.87047467	96.84047559	51.77042886	18.74087826	7.965180692	78.47648781	40.1850834	10.53680554	6.611490703	57.33337965	143.5482493	6024.363142	89.30032537	54.2479239	2888.066877	3136.296265	770.5900238	2117.476853	107.7541347	1073.26096	1955.28117	6.84092223	19.54065471	0.607477338	1.085950014	2.269617614
00071E6ADD	male	24	53.58	0.447928331466965	Nycnoc_59	109.9688	453.3333	702.6667	850	290	1819.375	96.75	1653.9167	333.1667	1122.625	830.9375	1081.5	654	1375	252.75	1356.25	122.75	1124.6666	758.6667	1574.6667	309.8333	1554.1667	49.3333	1711.3334	49.5	1344	97.25	52.0508505	48.22023691	48.48301632	19.19588476	14.29194357	10.72320471	92.69404936	47.86083226	18.88411122	7.512459813	74.2574033	39.22744209	10.29552904	6.574558524	56.09752965	135.8922869	5450.950529	84.75081333	51.14147353	2505.312628	2945.637901	676.7935336	1828.519095	86.4309152	1013.040305	1846.16668	6.775593919	21.59623342	0.603433425	1.175756617	2.054357804
00071FF5AF	male	22	51.27	0.429100838697094	NA	NA	NA	NA	NA	NA	NA	NA	NA	NA	NA	NA	NA	NA	NA	NA	NA	NA	NA	NA	NA	NA	NA	NA	NA	NA	NA	NA	NA	NA	NA	NA	NA	NA	NA	NA	NA	NA	NA	NA	NA	NA	NA	NA	NA	NA	NA	NA	NA	NA	NA	NA	NA	NA	NA	NA	NA	NA	NA
0007209E2A	female	21	52.79	0.397802614131464	Nycnoc_136	109.9972	471.75	805	1004	537	1965	736.9375	1706.0625	889.0938	1008.0625	1091.0625	1065.75	957.25	1489.5	717.3333	1544.875	583.125	1049.1667	1045	1640.5834	837.75	1755.75	603.125	1888.5	658.25	1543.8334	545.3333	54.17542227	49.08285992	49.35018094	19.25697253	13.0676498	9.977075304	91.65187857	47.083889	17.5641153	7.564625606	72.21262991	38.61574964	8.11868285	5.612488437	52.34692093	135.8943994	5372.246934	84.21894461	51.67545482	2592.692028	2779.554906	589.463893	2003.228135	117.1176758	1024.272367	1638.164863	6.875070347	19.17354159	0.613584688	1.072072917	2.338277949
00071A17A6	female	23	52.75	0.436018957345972	NA	NA	NA	NA	NA	NA	NA	NA	NA	NA	NA	NA	NA	NA	NA	NA	NA	NA	NA	NA	NA	NA	NA	NA	NA	NA	NA	NA	NA	NA	NA	NA	NA	NA	NA	NA	NA	NA	NA	NA	NA	NA	NA	NA	NA	NA	NA	NA	NA	NA	NA	NA	NA	NA	NA	NA	NA	NA	NA
00071A1CD6	female	26	54.06	0.48094709581946	NA	NA	NA	NA	NA	NA	NA	NA	NA	NA	NA	NA	NA	NA	NA	NA	NA	NA	NA	NA	NA	NA	NA	NA	NA	NA	NA	NA	NA	NA	NA	NA	NA	NA	NA	NA	NA	NA	NA	NA	NA	NA	NA	NA	NA	NA	NA	NA	NA	NA	NA	NA	NA	NA	NA	NA	NA	NA	NA
00071A388F	male	24	53.6	0.447761194029851	NA	NA	NA	NA	NA	NA	NA	NA	NA	NA	NA	NA	NA	NA	NA	NA	NA	NA	NA	NA	NA	NA	NA	NA	NA	NA	NA	NA	NA	NA	NA	NA	NA	NA	NA	NA	NA	NA	NA	NA	NA	NA	NA	NA	NA	NA	NA	NA	NA	NA	NA	NA	NA	NA	NA	NA	NA	NA	NA
0007209858	female	27	55.24	0.488776249094859	NA	NA	NA	NA	NA	NA	NA	NA	NA	NA	NA	NA	NA	NA	NA	NA	NA	NA	NA	NA	NA	NA	NA	NA	NA	NA	NA	NA	NA	NA	NA	NA	NA	NA	NA	NA	NA	NA	NA	NA	NA	NA	NA	NA	NA	NA	NA	NA	NA	NA	NA	NA	NA	NA	NA	NA	NA	NA	NA
00071A35A6	female	30	54.81	0.547345374931582	NA	NA	NA	NA	NA	NA	NA	NA	NA	NA	NA	NA	NA	NA	NA	NA	NA	NA	NA	NA	NA	NA	NA	NA	NA	NA	NA	NA	NA	NA	NA	NA	NA	NA	NA	NA	NA	NA	NA	NA	NA	NA	NA	NA	NA	NA	NA	NA	NA	NA	NA	NA	NA	NA	NA	NA	NA	NA	NA
00071EA9E3	female	29	54.43	0.532794414844755	NA	NA	NA	NA	NA	NA	NA	NA	NA	NA	NA	NA	NA	NA	NA	NA	NA	NA	NA	NA	NA	NA	NA	NA	NA	NA	NA	NA	NA	NA	NA	NA	NA	NA	NA	NA	NA	NA	NA	NA	NA	NA	NA	NA	NA	NA	NA	NA	NA	NA	NA	NA	NA	NA	NA	NA	NA	NA	NA
0007204C07	male	27	53.4	0.50561797752809	NA	NA	NA	NA	NA	NA	NA	NA	NA	NA	NA	NA	NA	NA	NA	NA	NA	NA	NA	NA	NA	NA	NA	NA	NA	NA	NA	NA	NA	NA	NA	NA	NA	NA	NA	NA	NA	NA	NA	NA	NA	NA	NA	NA	NA	NA	NA	NA	NA	NA	NA	NA	NA	NA	NA	NA	NA	NA	NA
0007206C00	female	27	53.2	0.507518796992481	NA	NA	NA	NA	NA	NA	NA	NA	NA	NA	NA	NA	NA	NA	NA	NA	NA	NA	NA	NA	NA	NA	NA	NA	NA	NA	NA	NA	NA	NA	NA	NA	NA	NA	NA	NA	NA	NA	NA	NA	NA	NA	NA	NA	NA	NA	NA	NA	NA	NA	NA	NA	NA	NA	NA	NA	NA	NA	NA
0007203261	female	29	53.5	0.542056074766355	Nycnoc_191	70.0473	418.875	305	809.6666	226	1463	327.9583	1305.9688	441	849.7812	621	875.1666	513.1666	1158	332.1667	1174.1667	246.3333	869.5	585.625	1265.25	408	1317.25	250.75	1407.1667	277.6667	1173	225.5	56.91821385	51.86977143	52.11718319	20.43639815	13.39938187	10.72759095	96.68055416	51.98675216	18.75184832	7.482376615	78.2209771	42.04899519	10.37579466	5.781757555	58.2065474	149.0960214	6620.618584	90.42556582	58.67045557	3466.251724	3154.36686	314.6005778	3151.651146	107.4645307	1065.032714	1981.869616	6.715270881	21.48515251	0.648825971	0.910022442	3.484053358
0007208193	female	28	53.78	0.520639642989959	Nycnoc_197	69.5625	367.5	535.6667	738.25	464	1375	628.9375	1207	728	742.9375	863	771.875	748.625	1061	597.8333	1090.6667	506.6667	764.875	820.25	1163.125	690.25	1234.625	529.125	1326.3333	574	1088.1667	482	54.28400837	50.36900075	51.03182165	20.94513268	14.67728495	10.55069912	97.2049384	50.22791471	19.79988319	8.320554811	78.34835272	41.20097916	10.34555205	6.907478125	58.45400933	145.4531005	6524.366032	90.10009996	55.3530005	3214.370718	3309.995314	274.5479517	2939.822766	124.8322691	1173.239449	2011.923596	6.48541309	21.05032111	0.614350045	1.029749088	2.478939485
00071A45C9	female	28	53.53	0.523071175042032	Nycnoc_42	77.476	435	425.1667	839.6666	296.3333	1507.0416	511	1322.9375	615	816.9688	740	846	616.3334	1177.625	465.75	1218.5	373.25	835.3334	699.5	1277	569.1666	1367	408.75	1451	453.8333	1218	347.8333	54.81439409	49.28267941	49.8945431	19.70730482	12.30492609	10.33278819	92.23956221	48.79508963	18.51202835	8.375737965	75.68285595	41.31121493	10.82242716	5.739736994	57.87337908	138.8135996	6125.764718	86.00137733	52.81222223	3000.171915	3125.592804	434.2716233	2565.900291	111.176997	1047.731793	1966.684013	6.291203241	22.42005796	0.614085773	1.041804567	2.435723143
00071A5AE3	female	29	53.6	0.541044776119403	Nycnoc_36	65.9688	418.125	261.5	760.3334	155.1667	1349	282	1210.0625	367.9375	789.0416	527	810.5	416	1067.8333	260.6667	1091.3333	181.6667	812	486.8333	1168.5	333.6667	1218.5	190.6667	1308.8333	226.5	1098.1667	162.6667	54.32084539	51.22369072	50.33576577	19.32501149	14.73134515	10.38520542	94.77732784	49.28003951	18.84973579	8.165914296	76.2956896	40.26355094	10.73980133	7.013166575	58.01651884	141.1425858	6248.26362	85.92093285	55.2216529	3194.199804	3054.063816	418.073648	2776.126156	102.8032231	1036.452413	1914.80818	6.376564987	22.76552474	0.642703135	0.956127983	3.050581307
00071A5AE9	female	28	53.55	0.522875816993464	Nycnoc_37	70.0793	253.5	222.8333	637.3334	107.6667	1288.9688	243.9688	1149.9688	334	685	505.9688	699.5	391	983	220.5	1001.6667	138.6667	704.4166	464.25	1098.1667	298.3333	1135.8333	151	1237.625	186.625	999.5	120.8333	57.18359044	51.71368114	52.17657267	19.22568839	15.38909215	10.98337961	97.77473281	51.88639373	19.8348739	8.974594603	80.69586223	41.39213318	10.47596333	6.566260707	58.43435722	147.7875038	6603.449668	89.1356199	58.65188389	3437.431211	3166.018456	450.0490016	2987.38221	89.5526767	1030.272955	2046.192824	6.61507163	20.79822016	0.658007247	0.921041982	3.501598308
00071E6668	female	31	56.1	0.552584670231729	Nycnoc_61	62.0026	358.5	355	694.8334	228.6667	1296.0833	293.9583	1169.9167	397.9583	764	591	770.6666	486.1667	1010.25	305.0833	1026.5	221.5	775.8334	552.1666	1120.3333	369.6667	1155.5	218.75	1242.6667	245.6667	1024.5	202.375	57.94553967	53.33862631	53.50485633	20.81030613	14.71357153	11.61399738	100.6427314	52.34319405	20.58457742	9.207198234	82.1349697	43.2940245	10.67726716	6.547521187	60.51881285	151.5369145	7122.736708	92.29956428	59.23735027	3634.438739	3488.297969	552.6345585	3081.80418	114.8457542	1204.196952	2169.255263	6.44792512	21.34783388	0.641794474	0.959790003	3.018249987
0007204149	female	26	54	0.481481481481481	Nycnoc_192	117.9688	728	842.25	1385	752	2561	898	2271	1133.9688	1451.9688	1434.0312	1518.6667	1240.6666	1987.6666	925.3333	2024.875	747.625	1500.625	1371.5	2181.8335	1062.6666	2274.5	742.25	2446	805	2008.25	706.75	56.21568658	52.97082707	54.24230444	21.16516073	15.48030584	12.53709573	103.4248667	53.15792403	20.16007873	9.677937936	82.99594069	42.94508669	11.19546028	6.716280945	60.85682791	155.4519171	7274.178714	97.15488591	58.29703117	3612.729436	3661.449277	213.0336758	3399.69576	131.2113128	1398.803413	2131.434551	6.644131104	17.53187611	0.600042197	1.013485605	2.45132849
0007284091	female	22	52.7	0.417457305502846	Nycnoc_202	101.0204	511	628	1024.6667	408.6667	1851.0834	615	NA	NA	1026.0312	962	1057.5	793.25	1445.25	583.625	1482.75	464.875	1048.8333	902.6666	1582.9166	696.9166	1672.6666	497.3333	1780.25	536.25	1480.75	452	55.28925937	45.35096502	45.68571166	19.07241808	11.32502401	10.48495798	86.56811174	45.09212675	17.64884258	NA	NA	38.20835253	10.86506295	6.292199138	55.36561462	132.6609729	NA	80.00067229	52.66030058	2885.004935	NA	551.9984037	2333.006532	40.00768506	NA	NA	NA	NA	0.658248226	NA	NA
0007284237	female	24	56.5	0.424778761061947	Nycnoc_203	129.4638	850.25	852	1599	598.6667	2770.875	950.625	2501.8125	1103.0625	1651	1351.25	1704.6667	1139	2206.5	863.5	2248	706.25	1696	1283	2413	1028.5	2513	762.3333	2686	840.3333	2245	678	61.05534123	50.27298066	50.81393361	20.92241949	14.65822218	10.74964977	97.14422506	51.18931505	20.41683761	8.957112127	80.56326479	42.52681961	11.14292711	6.314506449	59.98425317	148.5477449	6766.498018	86.17882844	62.36891641	3649.695932	3116.802087	565.8514326	3083.844499	75.56138754	1060.533912	1980.706787	6.522260833	17.39747794	0.723715065	0.853989523	6.55531051
0007284470	female	25	54	0.462962962962963	Nycnoc_204	106.4688	818.1667	814.5	1411.25	626.5	2378.9583	870.0417	2142	1007.0312	1465.9688	1251.0312	1506.75	1077.375	1924.8333	834.5	1959.75	701	1495.875	1195.875	2084.1667	958.8334	2171.75	738.25	2302.75	797.5	1953.25	668.25	58.43655794	51.05773832	51.99047593	20.21697221	13.50405796	9.882151658	95.59365775	52.04383897	18.98243921	7.071015305	78.09729348	43.28760946	11.17679215	5.893015435	60.35741705	146.6889389	6667.831014	86.75457542	59.93436346	3585.547806	3082.283207	491.811671	3093.736135	106.655089	1027.933771	1947.694347	6.454166204	18.39053806	0.690849597	0.859640806	5.092924031
0007284639	female	23	54.8	0.41970802919708	Nycnoc_205	145.5727	931	867.6667	1657.3333	536.3334	2975.1665	809	2643	1009.8125	1734	1308	1763	1095.75	2343	773	2397.25	593.25	1767.125	1236	2559.3335	939	2694.25	631.75	2889.5	701.5	2406.75	555.75	54.84111429	51.49785569	50.97814141	20.57288039	14.24268236	9.442641511	95.23634567	49.8281554	18.73176097	7.529615406	76.08953178	39.10820431	9.638527598	5.444319986	54.1910519	140.4801986	5858.567963	86.5561189	53.92407974	2887.323191	2971.244772	567.8206358	2319.502555	93.884343	1052.287728	1825.072701	6.737034148	19.25641227	0.622995583	1.029065531	2.534207557
0007285110	female	23	51.2	0.44921875	Nycnoc_206	127.5	704.25	1084.5	1331.75	867	2408.9585	1293.125	2104.0835	1384.0833	1313.875	1540	1368.5	1360.3334	1879.125	1135.5	1958.25	1001.5	1350.625	1473.125	2035.8334	1312	2185	1072	2338.0835	1166.5	1954.5	969.5	52.0882639	49.50031359	50.25685659	18.62407606	14.10997787	11.38124245	94.37215297	47.81816389	18.51209235	7.785702761	74.115959	38.80002505	8.956801159	5.984898656	53.74172487	134.700156	5490.687881	83.3690683	51.33108765	2673.082384	2817.605496	419.7808535	2253.301531	81.61553249	990.693949	1745.296015	6.609056063	20.5466059	0.615709024	1.05406609	2.404583321
0007285526	female	23	54	0.425925925925926	Nycnoc_207	109.0344	735.5	536.5	1322.25	349.75	2276.0625	620.9375	2016.9584	792.9584	1323.9375	996.0312	1351.1667	812.3334	1805.8334	590.6667	1861.8334	444	1349.8333	928.3333	1954.875	730.5	2061.5	476.75	2197	536.25	1850.25	411.25	56.47323109	48.752468	50.23671086	18.55695611	13.57261334	10.62573194	92.99201225	49.55059436	18.7435481	8.076785907	76.37092836	42.50826614	10.63953792	6.647600104	59.79540416	141.5034846	6517.964058	86.34817216	55.15531247	3281.839233	3236.124825	460.8468645	2820.992369	95.63588748	1142.774171	1997.714766	6.144015518	17.30831882	0.638754835	0.986070491	2.839119037
0007286140	male	27	54.9	0.491803278688525	Nycnoc_208	137.0146	860	970	1590.5	675.5	2830.9375	910	2538.0625	1116.9375	1674.1562	1461.0625	1694.25	1238.75	2248.125	891.75	2289.75	711.5	1701.375	1383.875	2467	1051.8334	2564	734	2745.875	805.625	2279	667	57.48509078	50.25394864	51.10229814	20.08336512	14.26638812	9.82718868	95.27924007	50.52511172	19.79129347	7.034028756	77.35043395	41.80033446	10.60469452	5.973526448	58.37855543	143.9153608	6561.017069	86.9336824	56.9816784	3335.393355	3225.623714	572.983122	2762.410233	113.7055175	1096.20043	2015.717766	6.313542811	20.18513267	0.65546146	0.967089446	3.103345942
0007286202	female	25	53.6	0.466417910447761	Nycnoc_209	143.57	709	864.6667	1349	406	2640	720.9688	2328	907.0625	1448.3333	1225	1477	997.5	2007.3334	667.6666	2080.5	500.6667	1471.625	1150	2228.3335	833.8334	2358	546	2539.5	625.5	2079	463.6667	54.84328218	51.00467799	51.37564852	19.58476816	13.80146773	9.654978601	94.41686301	49.34383524	19.25892324	8.614379338	77.21713782	42.15303236	10.6285919	5.470046201	58.25167046	134.8707496	5847.553205	84.05576751	50.81498209	2859.69207	2987.861135	712.065244	2147.626826	90.0504047	1015.151206	1882.659524	6.221446291	20.97030941	0.60453891	1.044819184	2.373077438
0007287690	female	25	53.1	0.470809792843691	Nycnoc_210	117.5326	692.25	894.75	1252.3333	581.3334	2319.0835	741	2064.9585	914.9584	1350.8125	1216	1360.5	1049.6666	1801.3334	747.8333	1844.8334	599.8333	1366.25	1158.25	1986.25	864.5	2086	616.3333	2233	662.3333	1847	570.75	54.6071887	50.60390649	50.43612113	20.56709244	13.10523361	9.92184065	94.03028783	48.811369	18.60285215	7.954706435	75.36892759	40.89606335	9.251521548	5.086056627	55.23364152	139.0322948	5847.305259	86.13481298	52.89748179	2888.286875	2959.018384	635.3718006	2252.915074	88.03302572	1038.195363	1832.789996	6.611585382	20.97119862	0.614124301	1.024489087	2.496532648
0007284E54	female	21	51.7	0.406189555125725	Nycnoc_140	114.956	618.5	829.5	1184	629	2157.8335	817.9167	1943.0312	967	1272.5625	1263	1287.25	1083.25	1703.8334	792.1667	1725.875	650.25	1293.125	1196.875	1880.1666	916.3334	1941.8334	670.3333	2069.6665	722	1715.75	621.75	52.1931942	46.26112789	47.1738323	18.86723829	11.99410853	11.333217	89.36839612	47.39548614	18.76053012	7.023618622	73.17963488	40.52302436	9.897420105	6.023899226	56.44434369	133.9101118	5858.362111	80.84223531	53.06787646	3031.273801	2827.088311	428.9964547	2602.277346	80.13598737	944.7441682	1802.208155	6.121819612	17.58255943	0.65643752	0.932640367	3.376650084
00071A3C2F	female	24	53	0.452830188679245	Nycnoc_29	135.2956	904	903	1622.6667	541	2833.9165	867.0834	2522	1040.75	1654.5	1337.9375	1687.3333	1109.3333	2248.6665	789.3333	NA	NA	1682.3333	1255.1667	2433.75	958	2581	672.6667	2744	755.25	NA	NA	59.47642748	NA	NA	NA	13.50572935	10.60626036	NA	49.7767576	18.50824282	8.941738476	77.2267389	42.27783054	10.78520581	6.454403704	59.51744005	142.6691395	NA	86.61544908	56.05369042	3299.451411	NA	710.6221673	2588.829244	NA	NA	2058.61572	NA	NA	0.647155802	NA	NA
00072841AE	male	23	54.8	0.41970802919708	Nycnoc_162	119.4272	756.75	868.25	1382	616.5	2493.9375	778.9375	2245.9688	983.0312	1469	1306.9375	1481.75	1102.5	1966.75	780.5	2000	621.5	1487.5	1225.25	2164.3335	916.6666	2241	630.5	2396	682.1667	1980.5	589	56.43851608	50.16708545	51.74869931	20.19372398	13.6806654	11.5285321	97.15162079	50.85211526	20.09253699	8.809327377	79.75397962	41.5425543	10.28949857	7.013157791	58.84521066	145.6520673	6735.028367	89.48921654	56.16285079	3340.108981	3394.919386	551.8063367	2788.302644	96.91081438	1159.820731	2138.187841	6.299758089	16.75048624	0.627593502	1.016409766	2.614113298
0007284D16	female	26	54.7	0.475319926873857	Nycnoc_138	88.7118	548.6667	533.1667	1027	333	1819.9583	520	1628.9583	646	1058	847	1085	695.5	1445.25	491.75	1477.75	372	1083.5	794.25	1571.8333	595.3334	1660	397.25	1770.3333	446	1474.8333	342.3333	58.45064945	50.4927808	51.00043536	20.74028805	13.59721921	10.04365254	95.38159516	50.42892665	18.43756893	8.607294567	77.47379015	41.38239537	11.13283596	6.604556353	59.11978768	143.3134917	6601.376868	85.87547628	57.43801545	3358.886144	3242.490724	608.3165989	2750.569545	118.1202966	1125.98139	1998.389037	6.222567601	19.31869708	0.668852366	0.965347018	3.255866539
0007284DBF	male	27	54.5	0.495412844036697	Nycnoc_139	143.1245	911.5	996	1669.6667	676	2939.875	866	2680.9375	1056.0312	1788.9583	1496	1827.25	1251.5	2342	855.5	2364.6665	671.3333	1835	1405.1667	2580	993	2647.25	675.5	2827	741.6667	2346.3335	629	57.4976191	47.3921028	48.56020231	19.7460405	13.38284958	11.73294384	93.42203623	48.6207743	19.20454271	8.314530849	76.13984786	41.68991309	10.75022145	7.115188675	59.55532321	142.0117888	6498.927954	83.81718198	58.19460686	3440.525995	3058.401959	592.1840737	2848.341922	101.0355295	1027.456461	1929.909968	6.206361514	20.37797633	0.694304026	0.888934414	4.567295078
0007284FA9	female	21	52.1	0.403071017274472	Nycnoc_141	104.0754	520.375	700.75	1060.25	484.5	1962.0834	663	1754.125	819	1112.9375	1073	1122.5	904.75	1533.5	659.5	1566	515.3333	1129.3333	1012.1667	1692	768.75	1753.75	539	1888.75	591.75	1560.5	489.6667	55.88012671	48.0686772	48.68480083	18.18256439	13.92642817	9.824273181	90.61806656	48.48116659	18.49659558	7.677467984	74.65523016	40.81996411	10.34190888	6.05369458	57.21556757	138.5728561	6181.114958	83.81515873	54.75769732	3153.287331	3027.827626	538.9185841	2614.368747	80.78166427	1044.739388	1902.306574	6.213259765	16.66446923	0.653314963	0.960213044	3.128768487
0007284FB2	male	22	53.1	0.414312617702448	Nycnoc_142	89.4375	622	450	1067.3334	296	1831	417	1654	565.0416	1130.4375	785.0312	1148.6667	651.6666	1472.1667	436.5	1501.375	328.25	1148.6667	742.25	1599.9375	529.0625	1659.3334	327.3333	1765.3334	354.6667	1496.75	300.75	52.68583204	48.01597432	48.66393457	17.66161397	12.23954316	10.12330196	88.68839366	47.91290051	17.64089677	7.260975959	72.81477323	40.79359204	10.12812299	5.199503824	56.12121886	135.2285438	5838.025539	81.81170578	53.41683799	3034.138402	2803.887136	428.6834245	2605.454978	100.8560416	971.4406475	1731.590447	6.264706768	18.48398903	0.652924144	0.92411313	3.407635185
000728573D	male	24	54.3	0.441988950276243	Nycnoc_180	131.5782	933.3333	1058.3334	1617	735.5	2775.9583	1072.0416	2493.0417	1216	1655.0417	1496	1714.6667	1279.5	2218.1667	972.6667	2276.5	824	1705.6667	1420.6667	2412	1137.6666	2533.5	867	2696	961	2262	783.25	57.46062689	49.15442491	50.57156328	19.80361844	14.26749973	10.39944949	95.04213093	49.11588946	19.34600135	8.566121463	77.02801227	42.00526631	10.75051216	6.898058391	59.65383686	140.0441707	6314.434186	83.60330001	56.44087071	3260.118778	3054.315408	637.4190069	2622.699771	102.3536877	1014.65285	1937.30887	6.211916753	18.64300055	0.675103383	0.936872432	3.579003848
000728594C	male	23	54	0.425925925925926	Nycnoc_181	130.5	861	1053.75	1562	784.3334	2717	999.9583	2464	1195	1647.9688	1537	1685.75	1323.25	2184.75	1000.125	2219.75	833.5	1684.125	1460	2390.75	1134.5	2472.8335	859.8333	2619.6665	911	2204	801	57.54714298	49.21197699	50.54291448	19.49806896	11.91514482	10.10431038	92.06043864	50.50404776	18.84693617	7.280021166	76.6310051	42.37105589	10.47966702	6.518488351	59.36921126	142.2819424	6441.301964	84.18690906	58.09503331	3439.691523	3001.61044	554.4869764	2885.204547	83.41910813	993.1236499	1925.067682	6.285732679	17.5143163	0.690072055	0.872639427	4.779821363
000728672D	female	26	56.7	0.458553791887125	Nycnoc_183	147.085	807	917.3333	1607	577.5	3000.0833	876.875	2683	1114.9375	1689	1459.0312	1726	1209.5	2344.75	843	2387	642.5	1729.75	1374.75	2586.75	1032.5834	2682.8335	667.5	2877	749.25	2363	601	59.0942219	51.42367723	53.21437588	20.18478827	14.32330794	12.05470478	99.77717687	53.30725169	20.90070797	8.612287743	82.8202474	43.72340793	11.23789263	6.364728826	61.32602939	149.1284943	7090.546787	90.58116972	58.54732458	3565.831287	3524.7155	628.3319656	2937.499321	98.19519206	1215.120614	2211.399694	6.272945791	17.98591898	0.646352048	0.988469509	2.889269396
0007286AEF	female	24	55.5	0.432432432432432	Nycnoc_143	100.9271	599.25	546.25	1130.75	341.25	1992.0416	576	1790.9688	694.0312	1159.4375	895.9688	1193.25	743.25	1595.6667	525	1627.75	405.25	1187.1667	843.5	1728	639.5	1813.5	434.25	1933.25	489.5	1610.125	376	56.44313127	47.62178516	49.65007235	18.62732271	13.06696633	10.36275202	91.70711341	49.53194857	17.33849828	8.253381785	75.12382863	40.30924397	9.951182752	5.880032124	56.14045885	138.0312417	5982.056374	82.01279333	56.01844837	3098.176316	2883.880058	534.8248094	2563.351507	89.98041176	961.914851	1831.984795	6.369924486	19.67885166	0.683045243	0.930831484	3.756590685
0007286AF4	male	25	54.6	0.457875457875458	Nycnoc_144	137.1327	732.6667	903	1458.3333	621	2663.0833	968.0834	2360	1142.875	1529.4167	1420.0833	1559.6667	1199	2086.25	892	2143.5	718.5	1558.25	1344.25	2284.6667	1073.1666	2406.5	778.6667	2573.75	861.5	2138.5	693	56.77234751	49.87628146	50.46711052	19.67396726	13.61006302	10.14127054	93.89241135	49.87146442	19.59291569	7.48450698	76.94888709	42.79180115	10.5924341	5.916154604	59.30038985	140.849952	6392.493612	83.95923158	56.89072046	3351.450704	3041.042909	544.0943214	2807.356382	62.1894388	1056.616825	1922.236645	6.206876438	19.18265507	0.677599347	0.907381065	3.948882753
0007287D21	female	28	54.9	0.510018214936248	Nycnoc_145	103.6085	566	514.5	1144.5	382.5	2015.125	718.875	1778.0625	835.0625	1105	990.0417	1149.25	812	1592.5	628.1667	1654.3334	500	1136.375	924.25	1722	776.25	1843.8334	549.1667	1967	638.3333	1654.875	469.875	57.27025888	49.97661241	50.49761262	18.89559222	14.67591021	9.055647266	93.12476232	49.31415087	18.98689729	7.842229492	76.14327765	41.45666284	10.90508639	7.035128017	59.39687725	141.2495971	6438.632895	84.6312478	56.61834932	3267.218965	3171.41393	355.6776094	2911.541355	98.54790275	1085.468835	1987.397193	6.197417685	21.33061509	0.669000526	0.970676886	3.217610048
000728823B	male	23	54.2	0.424354243542435	Nycnoc_184	115.375	626.75	982.75	1190.3333	663.6666	2222.0415	753.9583	1987.9584	924	1316	1272	1325.3333	1089.3334	1741.125	766.625	1768.75	622	1335.5	1202.375	1918.5834	873.75	1988.625	622.75	2134.875	669.5	1763.875	589.75	56.13366399	50.12222548	50.26353176	19.05753232	13.30793535	10.51979788	93.1487973	48.5661522	17.96623442	7.424646014	73.95703264	38.70522708	9.837301317	6.266882217	54.80941062	139.6848787	5894.673378	84.00863355	55.67624511	2981.226372	2913.447006	675.4744137	2305.751959	97.45178577	999.0758303	1816.91939	6.620168439	19.13846498	0.662744325	0.977264603	3.107159288
00072882EF	female	28	55.7	0.502692998204668	Nycnoc_163	132.004	840.5	770.25	1516.3333	456	2695.9585	680	2410	874	1577.5	1225.0312	1620.5	1009.1667	2128.5	659.5	2194.5	487	1614.8333	1140.5	2325.5	805	2434	512	2600.8335	577.3333	2187.5	458.75	56.46201736	50.84484817	51.42835506	18.24196741	13.57306676	10.60282141	93.84621063	48.87010163	18.55296922	8.264359441	75.68743029	42.6418188	9.958447854	7.000418766	59.60068542	140.7269549	6389.013238	85.48623891	55.24071599	3263.143144	3125.870094	609.411569	2653.731575	73.26256011	1083.269538	1969.337996	6.199416122	21.49627726	0.64619425	0.957932262	3.072876014
00072885C2	female	23	53	0.433962264150943	Nycnoc_164	101.0309	627.8333	628.6667	1122.5	386	1994.8125	511	1809.0417	652	1216	944	1225.25	784.25	1592.6667	517	1611	391.8333	1234.3333	888	1749	615.75	1805.1667	399.6667	1923.875	434.875	1615.3333	364.3333	54.53608793	48.82757083	48.35499112	19.23417983	12.25561346	10.2991823	90.1439667	48.30953034	18.30230935	6.94204144	73.55388113	40.70946723	10.30841672	5.832335643	56.85021959	135.8034131	5927.825328	81.64332411	54.16008901	3070.025481	2857.799847	588.0096054	2482.015875	92.25094677	950.2901102	1815.25879	6.222371948	19.03143122	0.663374374	0.930871703	3.479928963
0007288ED4	male	20	53.7	0.37243947858473	Nycnoc_146	113.5083	707.5	448.75	1294.3333	221.3333	2283	572	2002	706.0312	1254	849	1309.75	689.75	1797.5	486.125	1862.6666	338.6667	1291	796.9583	1941.25	640.75	2086	396.25	2230.75	480.5	1850.5	307.3333	55.44600238	49.58020763	51.12566772	20.31899633	14.75515078	9.282802367	95.4826172	50.09212297	18.59979189	7.856262056	76.54817692	41.2895208	9.588336151	5.625495307	56.50335225	139.2244899	6010.696062	86.56995001	52.65453993	2883.064661	3127.631401	517.9071049	2365.157556	88.0054009	1143.269233	1896.356767	6.449655215	16.3209051	0.608231146	1.084828739	2.276194331
0007288F81	male	22	55.1	0.399274047186933	NA	NA	NA	NA	NA	NA	NA	NA	NA	NA	NA	NA	NA	NA	NA	NA	NA	NA	NA	NA	NA	NA	NA	NA	NA	NA	NA	NA	NA	NA	NA	NA	NA	NA	NA	NA	NA	NA	NA	NA	NA	NA	NA	NA	NA	NA	NA	NA	NA	NA	NA	NA	NA	NA	NA	NA	NA	NA	NA
00072890C7	female	23	54.3	0.423572744014733	Nycnoc_165	135.082	808.6667	955.3333	1490	649.25	2741.125	849	2442.9167	1070.0834	1587.4375	1419	1611.5	1193	2142	851	2183	664.5	1620.3333	1334.6667	2352.1667	997.1666	2452.75	678	2629.5	743.6667	2175.25	624.125	55.29444424	50.7625335	51.31459215	19.99434429	13.95849764	11.36177876	96.62921284	50.52491044	18.95126617	8.618089097	78.09426571	41.24599463	10.50782657	6.701265661	58.45508686	143.2745723	6478.012794	88.36412191	54.91045042	3205.606098	3272.406696	571.4448073	2634.161291	105.902088	1164.144956	2002.359652	6.337623505	17.41506286	0.621411148	1.02083868	2.55575442
000728916C	female	28	53.7	0.521415270018622	Nycnoc_185	98.6153	581	694.3333	1092.3334	428.6667	1982	608.0417	1763.9688	771.0312	1142.9583	1000	1159.125	843.75	1559.125	610	1593.3333	482	1160.5	942.625	1698	716.3334	1778.1666	497.5	1901.5	532.6667	1585	454.75	58.43207206	50.02840151	51.09051706	18.80865052	13.00498721	11.18283154	94.08698633	50.78071679	17.73646809	8.689886548	77.20707142	42.63260572	10.0273041	6.083912142	58.74382197	142.3364283	6416.413389	86.59616706	55.74026123	3250.225189	3166.188201	698.4294171	2551.795772	93.13824304	1088.264164	1984.785793	6.314948115	21.40448124	0.643680467	0.974144257	2.94780937
000728A31B	female	23	50	0.46	Nycnoc_122	124.216	813.6667	1017.3333	1495	875.3333	2554.6667	1246.1666	2266.9375	1396.0625	1403.875	1571	1474.5	1378.5	2033.5	1158.5	2095.25	1011.25	1447	1499.3333	2193.6667	1328	2340	1068.75	2483.5	1146.5	2101.6667	981.3333	56.02929302	49.57956463	49.54641123	20.24003577	13.13916187	9.859185134	92.784794	48.98019457	18.77398746	8.050941106	75.80512313	40.54100373	9.976420651	6.733543696	57.25096808	141.3645812	6090.581114	86.80405421	54.56052701	2979.332826	3111.248288	313.5182918	2665.814534	85.94092928	1048.782668	1976.524691	6.562245687	18.52286307	0.628548142	1.044276846	2.511919038
000728A38F	female	27	56.4	0.478723404255319	Nycnoc_123	96.602	685.6667	578	1209.3333	412.6667	2038	782	1811	877.0416	1155.0834	991.0417	1194.6666	834.8334	1624	674.25	1690.5	556.5	1180.5	934.1667	1753.5	812.75	1876	611.75	1987.75	692.5	1691.5	525.6667	56.84628019	51.26508593	51.98697246	20.03614064	14.27214448	10.62521173	96.92046931	50.75255304	19.62810758	8.928745028	79.30940564	43.7280175	10.38678419	6.448709129	60.56351082	141.5740344	6525.98444	87.63605188	53.93798249	3163.933686	3362.050754	463.8878286	2700.045857	111.2019763	1147.431799	2103.416978	6.142585044	20.29349	0.615477093	1.062617326	2.376474422
000728B1F0	male	23	54	0.425925925925926	Nycnoc_124	122.0652	729.25	867.25	1360	641	2390.875	942.875	2142.0625	1079	1393.8333	1319.9583	1417.5	1117	1895.5	866.25	1943.25	727.25	1416.75	1244	2069.6665	1011.5	2169.5	760	2323.6665	838.3333	1933.8334	689.6667	54.89692876	47.17916401	48.30146201	18.72835305	14.16669459	10.18158611	91.37809575	47.5930584	18.57902266	8.108942776	74.28102383	39.27903889	10.40445717	6.499806508	56.18330257	136.2669342	5948.090418	82.00055514	54.26637907	3037.823764	2910.266654	478.8859741	2558.93779	98.33314413	966.2513368	1845.682173	6.243576023	18.9665913	0.66178063	0.958010366	3.234011485
000728CA65	female	24	53.8	0.446096654275093	Nycnoc_125	98.6254	599.3333	742	1125.75	539.75	1995.0833	646.9583	1795.875	796	1228.625	1095.0625	1238.3333	938	1593.875	661.75	1613.5	535.5	1250.3333	1035	1740.75	760.25	1802.25	538.25	1921	574.3333	1612.3333	507.1667	57.1792124	49.44700097	49.45668315	19.14010306	12.58409169	10.51894934	91.69982724	49.0503786	17.9310829	6.661830847	73.64329235	41.96257133	9.910170155	6.475525071	58.34826655	141.8480559	6371.790696	83.65859892	58.189457	3424.266516	2947.52418	547.2813362	2876.98518	98.5364838	1001.472809	1847.514888	6.315609513	18.47518313	0.695558589	0.860775342	5.209976151
00074F3A5A	male	26	53	0.490566037735849	NA	NA	NA	NA	NA	NA	NA	NA	NA	NA	NA	NA	NA	NA	NA	NA	NA	NA	NA	NA	NA	NA	NA	NA	NA	NA	NA	NA	NA	NA	NA	NA	NA	NA	NA	NA	NA	NA	NA	NA	NA	NA	NA	NA	NA	NA	NA	NA	NA	NA	NA	NA	NA	NA	NA	NA	NA	NA	NA
00074F4303	female	29	57.4	0.505226480836237	Nycnoc_82	131.8035	702.6667	860	1466.3333	702	2592.75	1192.125	2300.8333	1282.0833	1453.75	1432	1505.5	1244	2062.75	1022.875	2132.6667	872.6667	1488.5	1368	2236.5	1212.25	2395.25	963.25	2537.6667	1059.1666	2129	837.5	59.16687801	51.31716173	52.18696869	21.07443819	13.02732622	10.91905837	97.20779148	51.38364998	19.49915938	7.203890144	78.08669951	41.22905041	9.495946445	5.525313223	56.25031007	145.5987073	6299.078972	85.12376268	60.47494461	3293.77606	3005.302911	347.2777843	2946.498276	91.26385196	1025.951967	1888.087092	6.730820063	22.58187278	0.71043552	0.912418712	4.517300189
00074F54DC	female	25	54.4	0.459558823529412	Nycnoc_78	136.143	917	727	1642	490	2814.0835	856.9584	2523	1020.0417	1642.9688	1284.0312	1707.5	1054.75	2243.3335	775.6666	2303.5	605.75	1691.125	1203	2432.375	939.375	2564	660.3333	2728.875	743.25	2309	570.1667	56.02595946	49.34519896	49.32686055	19.54981684	13.55564784	10.43695467	92.86927989	48.89992326	18.36849833	8.91166174	76.18008334	41.76018406	10.95551084	6.923652016	59.63934692	139.6714958	6310.190661	83.82642026	55.84507554	3262.460571	3047.73009	463.5170611	2798.94351	91.02991061	1043.482398	1913.217781	6.183054613	19.43285181	0.666198978	0.934181433	3.485979838
00074F687A	female	25	55.1	0.453720508166969	NA	NA	NA	NA	NA	NA	NA	NA	NA	NA	NA	NA	NA	NA	NA	NA	NA	NA	NA	NA	NA	NA	NA	NA	NA	NA	NA	NA	NA	NA	NA	NA	NA	NA	NA	NA	NA	NA	NA	NA	NA	NA	NA	NA	NA	NA	NA	NA	NA	NA	NA	NA	NA	NA	NA	NA	NA	NA	NA
00074F7BBE	female	24	53.6	0.447761194029851	Nycnoc_76	125.728	775.3333	653.6667	1430.6667	407.3333	2547	671.9166	2248.9167	849.0416	1481	1107.9688	1497	908	2008.6667	639	2045.6667	482.3333	1502.25	1031.75	2187.75	791.25	2294.3333	520.3333	2447.3333	586.8333	2039	447	55.6838117	48.48762189	49.2775112	20.00774133	13.26888252	10.42284455	92.97697961	49.52743466	18.6955237	6.693025391	74.91598376	40.1693999	9.851529776	6.293398984	56.31432866	140.9201366	6087.176847	86.12352373	54.79661287	3093.051477	2994.12537	510.6126786	2582.438799	94.14138075	1022.586734	1877.397256	6.524694583	19.33901428	0.636256048	0.968016663	2.917816702
00074F800E	female	27	55.6	0.485611510791367	Nycnoc_80	93.5207	595.25	616.75	1106	435.75	1905.0625	730	1683.0416	831	1097.0625	975.0312	1135.6667	820	1518.75	647.25	1570.8333	526	1123.375	915.25	1634.0834	778	1736.625	574.625	1843.75	641	1565.9167	503.8333	57.94152501	49.71398967	50.63194843	18.47454362	13.47524682	11.55627351	94.13801238	49.59149712	18.64275764	7.715079133	75.94933389	41.20943635	10.26936572	6.984089223	58.4628913	140.5784321	6333.110897	83.88278694	56.69564515	3242.924948	3090.185949	528.4956984	2714.42925	76.01130754	1102.913841	1911.2608	6.240944108	20.91152392	0.675891291	0.952900853	3.439956534
00074F960F	female	27	54.1	0.499075785582255	Nycnoc_81	103.3755	657.3333	673	1222	513.6667	2137.5	761.25	1909.5	882.5	1242.8333	1112.5	1282.6667	937	1689	707.75	1728.6667	575	1272.6667	1048.3333	1842.25	829.25	1926.5	608.75	2053.8333	673.1667	1720.25	544.25	56.75580094	48.28878612	49.37006114	19.41383571	13.80404127	11.75188875	94.33982686	48.92112317	18.9184555	8.297857217	76.13743588	41.36939551	10.81315203	6.845235525	59.02778306	143.4377751	6453.261306	86.01454015	57.42323496	3363.814713	3089.446593	420.9528808	2942.861832	97.6142755	1061.23256	1930.599757	6.376433358	20.52218153	0.667599162	0.918435424	3.661493827
00074F9EEA	male	21	54	0.388888888888889	NA	NA	NA	NA	NA	NA	NA	NA	NA	NA	NA	NA	NA	NA	NA	NA	NA	NA	NA	NA	NA	NA	NA	NA	NA	NA	NA	NA	NA	NA	NA	NA	NA	NA	NA	NA	NA	NA	NA	NA	NA	NA	NA	NA	NA	NA	NA	NA	NA	NA	NA	NA	NA	NA	NA	NA	NA	NA	NA
0007289170	female	31	55.7	0.556552962298025	NA	NA	NA	NA	NA	NA	NA	NA	NA	NA	NA	NA	NA	NA	NA	NA	NA	NA	NA	NA	NA	NA	NA	NA	NA	NA	NA	NA	NA	NA	NA	NA	NA	NA	NA	NA	NA	NA	NA	NA	NA	NA	NA	NA	NA	NA	NA	NA	NA	NA	NA	NA	NA	NA	NA	NA	NA	NA	NA
0007288B67	male	24	54	0.444444444444444	NA	NA	NA	NA	NA	NA	NA	NA	NA	NA	NA	NA	NA	NA	NA	NA	NA	NA	NA	NA	NA	NA	NA	NA	NA	NA	NA	NA	NA	NA	NA	NA	NA	NA	NA	NA	NA	NA	NA	NA	NA	NA	NA	NA	NA	NA	NA	NA	NA	NA	NA	NA	NA	NA	NA	NA	NA	NA	NA
0007288C19	female	29	53	0.547169811320755	NA	NA	NA	NA	NA	NA	NA	NA	NA	NA	NA	NA	NA	NA	NA	NA	NA	NA	NA	NA	NA	NA	NA	NA	NA	NA	NA	NA	NA	NA	NA	NA	NA	NA	NA	NA	NA	NA	NA	NA	NA	NA	NA	NA	NA	NA	NA	NA	NA	NA	NA	NA	NA	NA	NA	NA	NA	NA	NA
00075B07E0	female	27	54.8	0.492700729927007	Nycnoc_85	119.5102	536.6667	560	1215.5	484.5	2333.9167	911.9166	1996.9167	1040.1667	1148.9375	1174.0625	1220.3333	990.3334	1763	771.5	1834.5	634.5	1190.3333	1118.1667	1926.25	954.75	2087.3333	700.6667	2257.5	795	1830.5	604	57.15152009	52.42250404	53.29379601	21.86824817	16.28018703	11.68725632	103.1294875	51.72468979	20.53551101	9.276141149	81.53634195	42.32747421	10.98703969	5.820038218	59.13455212	153.24048	6742.121444	95.19040921	58.0500708	3258.890284	3483.23116	179.419709	3079.470575	90.06095009	1236.151639	2157.018571	6.965951268	19.6429271	0.609831088	1.068839653	2.328583243
00075B0905	female	23	55.2	0.416666666666667	NA	NA	NA	NA	NA	NA	NA	NA	NA	NA	NA	NA	NA	NA	NA	NA	NA	NA	NA	NA	NA	NA	NA	NA	NA	NA	NA	NA	NA	NA	NA	NA	NA	NA	NA	NA	NA	NA	NA	NA	NA	NA	NA	NA	NA	NA	NA	NA	NA	NA	NA	NA	NA	NA	NA	NA	NA	NA	NA
00075B1B5B	female	30	54.8	0.547445255474453	NA	NA	NA	NA	NA	NA	NA	NA	NA	NA	NA	NA	NA	NA	NA	NA	NA	NA	NA	NA	NA	NA	NA	NA	NA	NA	NA	NA	NA	NA	NA	NA	NA	NA	NA	NA	NA	NA	NA	NA	NA	NA	NA	NA	NA	NA	NA	NA	NA	NA	NA	NA	NA	NA	NA	NA	NA	NA	NA
00075B1F06	female	26	54.2	0.47970479704797	NA	NA	NA	NA	NA	NA	NA	NA	NA	NA	NA	NA	NA	NA	NA	NA	NA	NA	NA	NA	NA	NA	NA	NA	NA	NA	NA	NA	NA	NA	NA	NA	NA	NA	NA	NA	NA	NA	NA	NA	NA	NA	NA	NA	NA	NA	NA	NA	NA	NA	NA	NA	NA	NA	NA	NA	NA	NA	NA
00075B20F2	female	27.5	54.5	0.504587155963303	Nycnoc_86	102.0323	569.75	769.75	1082.25	531	2054.875	661.75	1830	828	1172.0625	1104.9375	1187	929	1583.5	670.1667	1609.1666	538	1192.1667	1038	1758.25	777.75	1819.6666	549.6667	1960	584.75	1605	515.6667	55.41214793	51.25581113	51.64669373	20.66238419	14.17711309	11.97556716	98.46175817	50.98488124	20.11239823	8.585161316	79.68244078	40.33564265	10.69488627	6.849928874	57.88045779	145.9387629	6436.835693	90.46390734	55.47485559	3202.241494	3234.594199	587.6678082	2614.573686	78.72353583	1131.743802	2024.126861	6.617575324	20.95556053	0.613226393	1.010103143	2.545130553
00075B28FC	female	29	56.3	0.515097690941385	Nycnoc_87	114.9726	663.3333	742.6667	1227.6667	413.3333	2339	661.9583	2036	835.0312	1248.9062	1071	1276.5	886	1783.75	629.25	1842.6667	463.1667	1275	1003.6666	1968.5	778.75	2097	489.25	2259.5	557	1836.1667	421.5	56.83100608	52.93041997	53.66632527	22.23723701	15.31301341	11.45213064	102.6687063	51.88458095	20.6711103	7.644020043	80.19971128	41.33007316	10.23514825	6.280861167	57.84608258	145.9138292	6540.439302	94.06793305	51.84589616	2955.288171	3585.15113	702.9959637	2252.292207	135.1448881	1339.797608	2110.208634	6.510524622	21.74853912	0.551153772	1.213130809	1.832587449
00075B2B1A	female	23	53.2	0.432330827067669	NA	NA	NA	NA	NA	NA	NA	NA	NA	NA	NA	NA	NA	NA	NA	NA	NA	NA	NA	NA	NA	NA	NA	NA	NA	NA	NA	NA	NA	NA	NA	NA	NA	NA	NA	NA	NA	NA	NA	NA	NA	NA	NA	NA	NA	NA	NA	NA	NA	NA	NA	NA	NA	NA	NA	NA	NA	NA	NA
00075B2B70	female	27	54	0.5	NA	NA	NA	NA	NA	NA	NA	NA	NA	NA	NA	NA	NA	NA	NA	NA	NA	NA	NA	NA	NA	NA	NA	NA	NA	NA	NA	NA	NA	NA	NA	NA	NA	NA	NA	NA	NA	NA	NA	NA	NA	NA	NA	NA	NA	NA	NA	NA	NA	NA	NA	NA	NA	NA	NA	NA	NA	NA	NA
00075B2B83	female	25	54.6	0.457875457875458	Nycnoc_84	166.8514	535.5	850.5	1442	484	2936.75	829.75	2580.125	1053.0625	1562.5	1444.6667	1609.3334	1153	2219.5	759.6666	2269	542.5	1606	1330.5	2472.8335	963.5	2601	595.6667	2819.75	691.75	2268.5	502.75	58.60217584	49.54784042	49.68891439	20.1514717	14.31942838	10.84333937	95.00315384	49.44059344	19.48771303	8.376326365	77.30463284	41.33076786	10.64008437	7.322274662	59.2931269	143.9208573	6578.18436	84.22372119	59.69713606	3493.120536	3085.063824	596.6945644	2896.425972	82.64264622	1086.374181	1916.046997	6.297547171	18.64116195	0.708792431	0.883182756	5.064402241
00075B2D9B	female	27	53.9	0.500927643784787	NA	NA	NA	NA	NA	NA	NA	NA	NA	NA	NA	NA	NA	NA	NA	NA	NA	NA	NA	NA	NA	NA	NA	NA	NA	NA	NA	NA	NA	NA	NA	NA	NA	NA	NA	NA	NA	NA	NA	NA	NA	NA	NA	NA	NA	NA	NA	NA	NA	NA	NA	NA	NA	NA	NA	NA	NA	NA	NA
00075B36F9	male	27	53.6	0.503731343283582	Nycnoc_88	111.5108	616.3333	743.5	1198.3333	572.6667	2247.0312	869.9375	1956.0625	1026	1149.0312	1194.0625	1205.6667	1025.8334	1729.6667	807.6667	1777.1667	662.8333	1187.8333	1144.9167	1898.8333	966.8334	2021.1667	701	2166.25	769.75	1761.8333	622.3333	54.39421254	50.72912756	52.53428965	22.14736113	14.39754768	11.54129046	100.6204889	52.10096995	20.82976331	7.381855394	80.31258866	40.64413785	10.79816686	5.615347671	57.05765238	146.6756828	6379.263714	94.01204128	52.6636415	2908.45081	3470.812904	399.7897508	2508.661059	126.0869643	1228.618138	2116.107802	6.74490251	20.76023283	0.560179747	1.193354514	1.884715841
00075B37FB	female	25	55.6	0.449640287769784	NA	NA	NA	NA	NA	NA	NA	NA	NA	NA	NA	NA	NA	NA	NA	NA	NA	NA	NA	NA	NA	NA	NA	NA	NA	NA	NA	NA	NA	NA	NA	NA	NA	NA	NA	NA	NA	NA	NA	NA	NA	NA	NA	NA	NA	NA	NA	NA	NA	NA	NA	NA	NA	NA	NA	NA	NA	NA	NA
00075B4703	female	25	52.2	0.478927203065134	NA	NA	NA	NA	NA	NA	NA	NA	NA	NA	NA	NA	NA	NA	NA	NA	NA	NA	NA	NA	NA	NA	NA	NA	NA	NA	NA	NA	NA	NA	NA	NA	NA	NA	NA	NA	NA	NA	NA	NA	NA	NA	NA	NA	NA	NA	NA	NA	NA	NA	NA	NA	NA	NA	NA	NA	NA	NA	NA
00075B4B0A	female	28	55.5	0.504504504504504	NA	NA	NA	NA	NA	NA	NA	NA	NA	NA	NA	NA	NA	NA	NA	NA	NA	NA	NA	NA	NA	NA	NA	NA	NA	NA	NA	NA	NA	NA	NA	NA	NA	NA	NA	NA	NA	NA	NA	NA	NA	NA	NA	NA	NA	NA	NA	NA	NA	NA	NA	NA	NA	NA	NA	NA	NA	NA	NA
00075B4BFA	female	24	52.1	0.460652591170825	NA	NA	NA	NA	NA	NA	NA	NA	NA	NA	NA	NA	NA	NA	NA	NA	NA	NA	NA	NA	NA	NA	NA	NA	NA	NA	NA	NA	NA	NA	NA	NA	NA	NA	NA	NA	NA	NA	NA	NA	NA	NA	NA	NA	NA	NA	NA	NA	NA	NA	NA	NA	NA	NA	NA	NA	NA	NA	NA
00075B5F24	male	29	51.5	0.563106796116505	NA	NA	NA	NA	NA	NA	NA	NA	NA	NA	NA	NA	NA	NA	NA	NA	NA	NA	NA	NA	NA	NA	NA	NA	NA	NA	NA	NA	NA	NA	NA	NA	NA	NA	NA	NA	NA	NA	NA	NA	NA	NA	NA	NA	NA	NA	NA	NA	NA	NA	NA	NA	NA	NA	NA	NA	NA	NA	NA
00075B635E	female	26	53.9	0.482374768089054	Nycnoc_89	123.0348	728	653.25	1388.6667	468	2515.9585	658	2249	859	1475	1166	1483.5	962	1977.75	660.25	2013.5	507	1490.5	1081.5	2168.3335	795	2246	511.3333	2418	562.5	2008.6666	470.1667	55.76855099	50.39254633	50.88391589	18.90037438	14.58524288	11.11936321	95.48889636	50.36465697	18.97095173	8.369280775	77.70488947	40.88438661	9.729348554	6.982563995	57.59629916	145.3218772	6530.385615	88.70481407	56.61706311	3331.250102	3199.135514	404.2543511	2926.995751	103.6130106	1090.484948	2005.037555	6.467749145	19.52870895	0.638263703	0.960340838	2.981710697
00075B66FA	male	15	54.5	0.275229357798165	NA	NA	NA	NA	NA	NA	NA	NA	NA	NA	NA	NA	NA	NA	NA	NA	NA	NA	NA	NA	NA	NA	NA	NA	NA	NA	NA	NA	NA	NA	NA	NA	NA	NA	NA	NA	NA	NA	NA	NA	NA	NA	NA	NA	NA	NA	NA	NA	NA	NA	NA	NA	NA	NA	NA	NA	NA	NA	NA
00075B6F49	female	27	54.7	0.493601462522852	NA	NA	NA	NA	NA	NA	NA	NA	NA	NA	NA	NA	NA	NA	NA	NA	NA	NA	NA	NA	NA	NA	NA	NA	NA	NA	NA	NA	NA	NA	NA	NA	NA	NA	NA	NA	NA	NA	NA	NA	NA	NA	NA	NA	NA	NA	NA	NA	NA	NA	NA	NA	NA	NA	NA	NA	NA	NA	NA
00075B724B	male	27	54.4	0.496323529411765	NA	NA	NA	NA	NA	NA	NA	NA	NA	NA	NA	NA	NA	NA	NA	NA	NA	NA	NA	NA	NA	NA	NA	NA	NA	NA	NA	NA	NA	NA	NA	NA	NA	NA	NA	NA	NA	NA	NA	NA	NA	NA	NA	NA	NA	NA	NA	NA	NA	NA	NA	NA	NA	NA	NA	NA	NA	NA	NA
00075B7330	male	25	53	0.471698113207547	Nycnoc_90	132.6734	686	946.25	1358.3333	559.6666	2592	657.9688	2324.0312	891	1533.9688	1314.0312	1547.5	1084.25	2003	700.6667	2026	535.3333	1559.125	1223.375	2221	827.3334	2284	529.3333	2466	570.6667	2026.3334	492.3333	58.45562393	50.60434616	50.35749214	19.45150709	14.06721587	11.55389504	95.43011014	49.73914832	19.00364732	9.12881454	77.87161018	42.03166883	10.52282038	7.091231418	59.64572063	145.2949793	6567.758395	86.61642637	58.67855293	3414.285978	3153.472417	738.2953105	2675.990668	113.0355431	1070.685776	1969.751098	6.428565041	18.6707538	0.677452943	0.923611097	3.752104415
00075CC634	male	25	56.4	0.443262411347518	NA	NA	NA	NA	NA	NA	NA	NA	NA	NA	NA	NA	NA	NA	NA	NA	NA	NA	NA	NA	NA	NA	NA	NA	NA	NA	NA	NA	NA	NA	NA	NA	NA	NA	NA	NA	NA	NA	NA	NA	NA	NA	NA	NA	NA	NA	NA	NA	NA	NA	NA	NA	NA	NA	NA	NA	NA	NA	NA
00075CC7BA	female	28	54.9	0.510018214936248	NA	NA	NA	NA	NA	NA	NA	NA	NA	NA	NA	NA	NA	NA	NA	NA	NA	NA	NA	NA	NA	NA	NA	NA	NA	NA	NA	NA	NA	NA	NA	NA	NA	NA	NA	NA	NA	NA	NA	NA	NA	NA	NA	NA	NA	NA	NA	NA	NA	NA	NA	NA	NA	NA	NA	NA	NA	NA	NA
00075CC9FD	male	26	53.3	0.487804878048781	NA	NA	NA	NA	NA	NA	NA	NA	NA	NA	NA	NA	NA	NA	NA	NA	NA	NA	NA	NA	NA	NA	NA	NA	NA	NA	NA	NA	NA	NA	NA	NA	NA	NA	NA	NA	NA	NA	NA	NA	NA	NA	NA	NA	NA	NA	NA	NA	NA	NA	NA	NA	NA	NA	NA	NA	NA	NA	NA
00075CCCBF	female	23	55	0.418181818181818	NA	NA	NA	NA	NA	NA	NA	NA	NA	NA	NA	NA	NA	NA	NA	NA	NA	NA	NA	NA	NA	NA	NA	NA	NA	NA	NA	NA	NA	NA	NA	NA	NA	NA	NA	NA	NA	NA	NA	NA	NA	NA	NA	NA	NA	NA	NA	NA	NA	NA	NA	NA	NA	NA	NA	NA	NA	NA	NA
00075CD218	female	26	55.4	0.469314079422383	NA	NA	NA	NA	NA	NA	NA	NA	NA	NA	NA	NA	NA	NA	NA	NA	NA	NA	NA	NA	NA	NA	NA	NA	NA	NA	NA	NA	NA	NA	NA	NA	NA	NA	NA	NA	NA	NA	NA	NA	NA	NA	NA	NA	NA	NA	NA	NA	NA	NA	NA	NA	NA	NA	NA	NA	NA	NA	NA
00075CE287	female	26	55.3	0.470162748643761	Nycnoc_91	113.4763	657	636.25	1285.6667	474.6667	2366.9375	728.0625	2099.9375	888	1324.75	1111	1388.5	922.5	1843	680.5	1886.5	537.8333	1370.1667	1049.1667	2024.6666	824.3334	2123.3335	567.1667	2276.3335	633.8333	1882.1666	513.1667	57.20138328	52.67541019	53.23971439	21.0302199	14.70734291	11.51975744	100.4970346	52.35698784	20.41948445	8.687780689	81.46425298	40.49199185	11.27870513	6.760926314	58.53162329	150.9038092	6644.02618	91.41543528	59.48837392	3407.294229	3236.731951	394.4360499	3012.858179	78.67420945	1166.344941	1991.7128	6.854867521	19.19468656	0.650747587	0.949942016	3.174999007
00075CE3AC	female	26	54	0.481481481481481	NA	NA	NA	NA	NA	NA	NA	NA	NA	NA	NA	NA	NA	NA	NA	NA	NA	NA	NA	NA	NA	NA	NA	NA	NA	NA	NA	NA	NA	NA	NA	NA	NA	NA	NA	NA	NA	NA	NA	NA	NA	NA	NA	NA	NA	NA	NA	NA	NA	NA	NA	NA	NA	NA	NA	NA	NA	NA	NA
00075CF547	female	29	55.7	0.52064631956912	NA	NA	NA	NA	NA	NA	NA	NA	NA	NA	NA	NA	NA	NA	NA	NA	NA	NA	NA	NA	NA	NA	NA	NA	NA	NA	NA	NA	NA	NA	NA	NA	NA	NA	NA	NA	NA	NA	NA	NA	NA	NA	NA	NA	NA	NA	NA	NA	NA	NA	NA	NA	NA	NA	NA	NA	NA	NA	NA
00075CF5BE	female	24	53	0.452830188679245	NA	NA	NA	NA	NA	NA	NA	NA	NA	NA	NA	NA	NA	NA	NA	NA	NA	NA	NA	NA	NA	NA	NA	NA	NA	NA	NA	NA	NA	NA	NA	NA	NA	NA	NA	NA	NA	NA	NA	NA	NA	NA	NA	NA	NA	NA	NA	NA	NA	NA	NA	NA	NA	NA	NA	NA	NA	NA	NA
00075CFD81	female	22	53.6	0.41044776119403	NA	NA	NA	NA	NA	NA	NA	NA	NA	NA	NA	NA	NA	NA	NA	NA	NA	NA	NA	NA	NA	NA	NA	NA	NA	NA	NA	NA	NA	NA	NA	NA	NA	NA	NA	NA	NA	NA	NA	NA	NA	NA	NA	NA	NA	NA	NA	NA	NA	NA	NA	NA	NA	NA	NA	NA	NA	NA	NA
00075D158F	male	27	53	0.509433962264151	NA	NA	NA	NA	NA	NA	NA	NA	NA	NA	NA	NA	NA	NA	NA	NA	NA	NA	NA	NA	NA	NA	NA	NA	NA	NA	NA	NA	NA	NA	NA	NA	NA	NA	NA	NA	NA	NA	NA	NA	NA	NA	NA	NA	NA	NA	NA	NA	NA	NA	NA	NA	NA	NA	NA	NA	NA	NA	NA
00075D1C71	female	22	53.4	0.411985018726592	NA	NA	NA	NA	NA	NA	NA	NA	NA	NA	NA	NA	NA	NA	NA	NA	NA	NA	NA	NA	NA	NA	NA	NA	NA	NA	NA	NA	NA	NA	NA	NA	NA	NA	NA	NA	NA	NA	NA	NA	NA	NA	NA	NA	NA	NA	NA	NA	NA	NA	NA	NA	NA	NA	NA	NA	NA	NA	NA
00075D1CEE	female	28	53.6	0.522388059701492	NA	NA	NA	NA	NA	NA	NA	NA	NA	NA	NA	NA	NA	NA	NA	NA	NA	NA	NA	NA	NA	NA	NA	NA	NA	NA	NA	NA	NA	NA	NA	NA	NA	NA	NA	NA	NA	NA	NA	NA	NA	NA	NA	NA	NA	NA	NA	NA	NA	NA	NA	NA	NA	NA	NA	NA	NA	NA	NA
00075D2519	female	26	50.8	0.511811023622047	NA	NA	NA	NA	NA	NA	NA	NA	NA	NA	NA	NA	NA	NA	NA	NA	NA	NA	NA	NA	NA	NA	NA	NA	NA	NA	NA	NA	NA	NA	NA	NA	NA	NA	NA	NA	NA	NA	NA	NA	NA	NA	NA	NA	NA	NA	NA	NA	NA	NA	NA	NA	NA	NA	NA	NA	NA	NA	NA
00075D3433	female	22	53.4	0.411985018726592	Nycnoc_93	131.6028	635.6667	771.6667	1298.5	482.5	2415.0417	820	2111.9167	966.0416	1304.2917	1189	1350.6667	1000.6667	1864.3333	724	1932	568.3333	1344.6667	1127.5	2049.3333	900	2189.75	613.25	2343	688.5	1934	528.3333	54.95046018	48.41467223	48.57710919	19.88061236	12.97299295	11.3934387	92.8241532	46.74787031	19.40269241	6.91356689	73.06412961	39.5725649	9.648361528	5.590226918	54.81115334	135.2578607	5744.179075	82.5159243	52.74193644	2827.141	2917.038075	553.3403532	2273.800647	103.6748203	1047.591256	1765.771999	6.369818438	18.78597422	0.639172825	1.031797875	2.627947135
00075D512E	female	24	54.5	0.440366972477064	Nycnoc_92	110.7789	615.25	642.25	1210.5	388.5	2252.0415	684	1964.0416	827.0416	1230.2188	1033.0312	1261.8333	860	1739.8334	628.8333	1793.8334	476.8333	1257.5833	973.75	1901.625	769.125	2026	523.8333	2161.6665	589.6667	1792.6666	442.3333	58.4117827	52.77632301	53.25775778	21.38278965	13.61234018	11.79272214	100.0456098	52.47732763	19.33088985	7.686292053	79.49450953	42.8137629	10.27536543	5.893923794	58.98305212	147.8010593	6652.984081	91.39915659	56.40190269	3286.649946	3366.334135	615.4054847	2671.244462	113.9868139	1206.905659	2045.441662	6.567024018	17.6943156	0.617094345	1.024244806	2.515642018
00075D6619	female	27	54.8	0.492700729927007	NA	NA	NA	NA	NA	NA	NA	NA	NA	NA	NA	NA	NA	NA	NA	NA	NA	NA	NA	NA	NA	NA	NA	NA	NA	NA	NA	NA	NA	NA	NA	NA	NA	NA	NA	NA	NA	NA	NA	NA	NA	NA	NA	NA	NA	NA	NA	NA	NA	NA	NA	NA	NA	NA	NA	NA	NA	NA	NA
2014-04-07 N.noc	female	28	53.9	0.51948051948052	NA	NA	NA	NA	NA	NA	NA	NA	NA	NA	NA	NA	NA	NA	NA	NA	NA	NA	NA	NA	NA	NA	NA	NA	NA	NA	NA	NA	NA	NA	NA	NA	NA	NA	NA	NA	NA	NA	NA	NA	NA	NA	NA	NA	NA	NA	NA	NA	NA	NA	NA	NA	NA	NA	NA	NA	NA	NA	NA
00072045DA	female	30	54.9	0.546448087431694	NA	NA	NA	NA	NA	NA	NA	NA	NA	NA	NA	NA	NA	NA	NA	NA	NA	NA	NA	NA	NA	NA	NA	NA	NA	NA	NA	NA	NA	NA	NA	NA	NA	NA	NA	NA	NA	NA	NA	NA	NA	NA	NA	NA	NA	NA	NA	NA	NA	NA	NA	NA	NA	NA	NA	NA	NA	NA	NA
0007204D62	female	32	54.7	0.585009140767825	NA	NA	NA	NA	NA	NA	NA	NA	NA	NA	NA	NA	NA	NA	NA	NA	NA	NA	NA	NA	NA	NA	NA	NA	NA	NA	NA	NA	NA	NA	NA	NA	NA	NA	NA	NA	NA	NA	NA	NA	NA	NA	NA	NA	NA	NA	NA	NA	NA	NA	NA	NA	NA	NA	NA	NA	NA	NA	NA
0007209BC8	female	30	53.9	0.556586270871985	NA	NA	NA	NA	NA	NA	NA	NA	NA	NA	NA	NA	NA	NA	NA	NA	NA	NA	NA	NA	NA	NA	NA	NA	NA	NA	NA	NA	NA	NA	NA	NA	NA	NA	NA	NA	NA	NA	NA	NA	NA	NA	NA	NA	NA	NA	NA	NA	NA	NA	NA	NA	NA	NA	NA	NA	NA	NA	NA
00075B1109	female	26	52.6	0.494296577946768	NA	NA	NA	NA	NA	NA	NA	NA	NA	NA	NA	NA	NA	NA	NA	NA	NA	NA	NA	NA	NA	NA	NA	NA	NA	NA	NA	NA	NA	NA	NA	NA	NA	NA	NA	NA	NA	NA	NA	NA	NA	NA	NA	NA	NA	NA	NA	NA	NA	NA	NA	NA	NA	NA	NA	NA	NA	NA	NA
00075B1C2B	female	31	55.8	0.555555555555556	NA	NA	NA	NA	NA	NA	NA	NA	NA	NA	NA	NA	NA	NA	NA	NA	NA	NA	NA	NA	NA	NA	NA	NA	NA	NA	NA	NA	NA	NA	NA	NA	NA	NA	NA	NA	NA	NA	NA	NA	NA	NA	NA	NA	NA	NA	NA	NA	NA	NA	NA	NA	NA	NA	NA	NA	NA	NA	NA
00075B1C85	female	24	52.8	0.454545454545455	NA	NA	NA	NA	NA	NA	NA	NA	NA	NA	NA	NA	NA	NA	NA	NA	NA	NA	NA	NA	NA	NA	NA	NA	NA	NA	NA	NA	NA	NA	NA	NA	NA	NA	NA	NA	NA	NA	NA	NA	NA	NA	NA	NA	NA	NA	NA	NA	NA	NA	NA	NA	NA	NA	NA	NA	NA	NA	NA
00075B20EC	male	25	52.6	0.475285171102662	NA	NA	NA	NA	NA	NA	NA	NA	NA	NA	NA	NA	NA	NA	NA	NA	NA	NA	NA	NA	NA	NA	NA	NA	NA	NA	NA	NA	NA	NA	NA	NA	NA	NA	NA	NA	NA	NA	NA	NA	NA	NA	NA	NA	NA	NA	NA	NA	NA	NA	NA	NA	NA	NA	NA	NA	NA	NA	NA
00075B2959	female	28	55	0.509090909090909	NA	NA	NA	NA	NA	NA	NA	NA	NA	NA	NA	NA	NA	NA	NA	NA	NA	NA	NA	NA	NA	NA	NA	NA	NA	NA	NA	NA	NA	NA	NA	NA	NA	NA	NA	NA	NA	NA	NA	NA	NA	NA	NA	NA	NA	NA	NA	NA	NA	NA	NA	NA	NA	NA	NA	NA	NA	NA	NA
00075B2BA0	female	22	53.5	0.411214953271028	NA	NA	NA	NA	NA	NA	NA	NA	NA	NA	NA	NA	NA	NA	NA	NA	NA	NA	NA	NA	NA	NA	NA	NA	NA	NA	NA	NA	NA	NA	NA	NA	NA	NA	NA	NA	NA	NA	NA	NA	NA	NA	NA	NA	NA	NA	NA	NA	NA	NA	NA	NA	NA	NA	NA	NA	NA	NA	NA
00075B2DDA	female	24	55.3	0.433996383363472	NA	NA	NA	NA	NA	NA	NA	NA	NA	NA	NA	NA	NA	NA	NA	NA	NA	NA	NA	NA	NA	NA	NA	NA	NA	NA	NA	NA	NA	NA	NA	NA	NA	NA	NA	NA	NA	NA	NA	NA	NA	NA	NA	NA	NA	NA	NA	NA	NA	NA	NA	NA	NA	NA	NA	NA	NA	NA	NA
00075B2DDB	female	26	53.2	0.488721804511278	NA	NA	NA	NA	NA	NA	NA	NA	NA	NA	NA	NA	NA	NA	NA	NA	NA	NA	NA	NA	NA	NA	NA	NA	NA	NA	NA	NA	NA	NA	NA	NA	NA	NA	NA	NA	NA	NA	NA	NA	NA	NA	NA	NA	NA	NA	NA	NA	NA	NA	NA	NA	NA	NA	NA	NA	NA	NA	NA
00075B32A6	female	24	54.2	0.44280442804428	NA	NA	NA	NA	NA	NA	NA	NA	NA	NA	NA	NA	NA	NA	NA	NA	NA	NA	NA	NA	NA	NA	NA	NA	NA	NA	NA	NA	NA	NA	NA	NA	NA	NA	NA	NA	NA	NA	NA	NA	NA	NA	NA	NA	NA	NA	NA	NA	NA	NA	NA	NA	NA	NA	NA	NA	NA	NA	NA
00075B33A8	female	22	54.1	0.406654343807763	NA	NA	NA	NA	NA	NA	NA	NA	NA	NA	NA	NA	NA	NA	NA	NA	NA	NA	NA	NA	NA	NA	NA	NA	NA	NA	NA	NA	NA	NA	NA	NA	NA	NA	NA	NA	NA	NA	NA	NA	NA	NA	NA	NA	NA	NA	NA	NA	NA	NA	NA	NA	NA	NA	NA	NA	NA	NA	NA
00075B33B8	female	25	52.5	0.476190476190476	NA	NA	NA	NA	NA	NA	NA	NA	NA	NA	NA	NA	NA	NA	NA	NA	NA	NA	NA	NA	NA	NA	NA	NA	NA	NA	NA	NA	NA	NA	NA	NA	NA	NA	NA	NA	NA	NA	NA	NA	NA	NA	NA	NA	NA	NA	NA	NA	NA	NA	NA	NA	NA	NA	NA	NA	NA	NA	NA
00075B3C2F	female	22	53	0.415094339622642	NA	NA	NA	NA	NA	NA	NA	NA	NA	NA	NA	NA	NA	NA	NA	NA	NA	NA	NA	NA	NA	NA	NA	NA	NA	NA	NA	NA	NA	NA	NA	NA	NA	NA	NA	NA	NA	NA	NA	NA	NA	NA	NA	NA	NA	NA	NA	NA	NA	NA	NA	NA	NA	NA	NA	NA	NA	NA	NA
00075B4449	female	21	52.9	0.396975425330813	NA	NA	NA	NA	NA	NA	NA	NA	NA	NA	NA	NA	NA	NA	NA	NA	NA	NA	NA	NA	NA	NA	NA	NA	NA	NA	NA	NA	NA	NA	NA	NA	NA	NA	NA	NA	NA	NA	NA	NA	NA	NA	NA	NA	NA	NA	NA	NA	NA	NA	NA	NA	NA	NA	NA	NA	NA	NA	NA
00075B446C	female	24	56	0.428571428571429	NA	NA	NA	NA	NA	NA	NA	NA	NA	NA	NA	NA	NA	NA	NA	NA	NA	NA	NA	NA	NA	NA	NA	NA	NA	NA	NA	NA	NA	NA	NA	NA	NA	NA	NA	NA	NA	NA	NA	NA	NA	NA	NA	NA	NA	NA	NA	NA	NA	NA	NA	NA	NA	NA	NA	NA	NA	NA	NA
00075B4B03	male	23	51.8	0.444015444015444	NA	NA	NA	NA	NA	NA	NA	NA	NA	NA	NA	NA	NA	NA	NA	NA	NA	NA	NA	NA	NA	NA	NA	NA	NA	NA	NA	NA	NA	NA	NA	NA	NA	NA	NA	NA	NA	NA	NA	NA	NA	NA	NA	NA	NA	NA	NA	NA	NA	NA	NA	NA	NA	NA	NA	NA	NA	NA	NA
00075B4BEF	female	25	54.6	0.457875457875458	NA	NA	NA	NA	NA	NA	NA	NA	NA	NA	NA	NA	NA	NA	NA	NA	NA	NA	NA	NA	NA	NA	NA	NA	NA	NA	NA	NA	NA	NA	NA	NA	NA	NA	NA	NA	NA	NA	NA	NA	NA	NA	NA	NA	NA	NA	NA	NA	NA	NA	NA	NA	NA	NA	NA	NA	NA	NA	NA
00075B5522	male	25	53.9	0.463821892393321	NA	NA	NA	NA	NA	NA	NA	NA	NA	NA	NA	NA	NA	NA	NA	NA	NA	NA	NA	NA	NA	NA	NA	NA	NA	NA	NA	NA	NA	NA	NA	NA	NA	NA	NA	NA	NA	NA	NA	NA	NA	NA	NA	NA	NA	NA	NA	NA	NA	NA	NA	NA	NA	NA	NA	NA	NA	NA	NA
00075B5643	female	23	54.5	0.422018348623853	NA	NA	NA	NA	NA	NA	NA	NA	NA	NA	NA	NA	NA	NA	NA	NA	NA	NA	NA	NA	NA	NA	NA	NA	NA	NA	NA	NA	NA	NA	NA	NA	NA	NA	NA	NA	NA	NA	NA	NA	NA	NA	NA	NA	NA	NA	NA	NA	NA	NA	NA	NA	NA	NA	NA	NA	NA	NA	NA
00075B6343	female	22	54.5	0.403669724770642	NA	NA	NA	NA	NA	NA	NA	NA	NA	NA	NA	NA	NA	NA	NA	NA	NA	NA	NA	NA	NA	NA	NA	NA	NA	NA	NA	NA	NA	NA	NA	NA	NA	NA	NA	NA	NA	NA	NA	NA	NA	NA	NA	NA	NA	NA	NA	NA	NA	NA	NA	NA	NA	NA	NA	NA	NA	NA	NA
00075B6606	female	24	52.4	0.458015267175573	NA	NA	NA	NA	NA	NA	NA	NA	NA	NA	NA	NA	NA	NA	NA	NA	NA	NA	NA	NA	NA	NA	NA	NA	NA	NA	NA	NA	NA	NA	NA	NA	NA	NA	NA	NA	NA	NA	NA	NA	NA	NA	NA	NA	NA	NA	NA	NA	NA	NA	NA	NA	NA	NA	NA	NA	NA	NA	NA
00075B66A4	male	20	54.5	0.36697247706422	NA	NA	NA	NA	NA	NA	NA	NA	NA	NA	NA	NA	NA	NA	NA	NA	NA	NA	NA	NA	NA	NA	NA	NA	NA	NA	NA	NA	NA	NA	NA	NA	NA	NA	NA	NA	NA	NA	NA	NA	NA	NA	NA	NA	NA	NA	NA	NA	NA	NA	NA	NA	NA	NA	NA	NA	NA	NA	NA
00075B6732	female	24	55.3	0.433996383363472	NA	NA	NA	NA	NA	NA	NA	NA	NA	NA	NA	NA	NA	NA	NA	NA	NA	NA	NA	NA	NA	NA	NA	NA	NA	NA	NA	NA	NA	NA	NA	NA	NA	NA	NA	NA	NA	NA	NA	NA	NA	NA	NA	NA	NA	NA	NA	NA	NA	NA	NA	NA	NA	NA	NA	NA	NA	NA	NA
00075B68EE	female	24	53.3	0.450281425891182	NA	NA	NA	NA	NA	NA	NA	NA	NA	NA	NA	NA	NA	NA	NA	NA	NA	NA	NA	NA	NA	NA	NA	NA	NA	NA	NA	NA	NA	NA	NA	NA	NA	NA	NA	NA	NA	NA	NA	NA	NA	NA	NA	NA	NA	NA	NA	NA	NA	NA	NA	NA	NA	NA	NA	NA	NA	NA	NA
00075B69C5	male	21	51.9	0.404624277456647	NA	NA	NA	NA	NA	NA	NA	NA	NA	NA	NA	NA	NA	NA	NA	NA	NA	NA	NA	NA	NA	NA	NA	NA	NA	NA	NA	NA	NA	NA	NA	NA	NA	NA	NA	NA	NA	NA	NA	NA	NA	NA	NA	NA	NA	NA	NA	NA	NA	NA	NA	NA	NA	NA	NA	NA	NA	NA	NA
00075B6AF8	female	22	53.9	0.408163265306122	NA	NA	NA	NA	NA	NA	NA	NA	NA	NA	NA	NA	NA	NA	NA	NA	NA	NA	NA	NA	NA	NA	NA	NA	NA	NA	NA	NA	NA	NA	NA	NA	NA	NA	NA	NA	NA	NA	NA	NA	NA	NA	NA	NA	NA	NA	NA	NA	NA	NA	NA	NA	NA	NA	NA	NA	NA	NA	NA
00075B6D6B	female	23	55.4	0.415162454873646	NA	NA	NA	NA	NA	NA	NA	NA	NA	NA	NA	NA	NA	NA	NA	NA	NA	NA	NA	NA	NA	NA	NA	NA	NA	NA	NA	NA	NA	NA	NA	NA	NA	NA	NA	NA	NA	NA	NA	NA	NA	NA	NA	NA	NA	NA	NA	NA	NA	NA	NA	NA	NA	NA	NA	NA	NA	NA	NA
00075B6DFE	female	23	51.7	0.444874274661509	NA	NA	NA	NA	NA	NA	NA	NA	NA	NA	NA	NA	NA	NA	NA	NA	NA	NA	NA	NA	NA	NA	NA	NA	NA	NA	NA	NA	NA	NA	NA	NA	NA	NA	NA	NA	NA	NA	NA	NA	NA	NA	NA	NA	NA	NA	NA	NA	NA	NA	NA	NA	NA	NA	NA	NA	NA	NA	NA
00075B72A7	female	22	54.5	0.403669724770642	NA	NA	NA	NA	NA	NA	NA	NA	NA	NA	NA	NA	NA	NA	NA	NA	NA	NA	NA	NA	NA	NA	NA	NA	NA	NA	NA	NA	NA	NA	NA	NA	NA	NA	NA	NA	NA	NA	NA	NA	NA	NA	NA	NA	NA	NA	NA	NA	NA	NA	NA	NA	NA	NA	NA	NA	NA	NA	NA
00075CBDFE	female	22	55.5	0.396396396396396	NA	NA	NA	NA	NA	NA	NA	NA	NA	NA	NA	NA	NA	NA	NA	NA	NA	NA	NA	NA	NA	NA	NA	NA	NA	NA	NA	NA	NA	NA	NA	NA	NA	NA	NA	NA	NA	NA	NA	NA	NA	NA	NA	NA	NA	NA	NA	NA	NA	NA	NA	NA	NA	NA	NA	NA	NA	NA	NA
00075CBF92	female	24	53.4	0.449438202247191	NA	NA	NA	NA	NA	NA	NA	NA	NA	NA	NA	NA	NA	NA	NA	NA	NA	NA	NA	NA	NA	NA	NA	NA	NA	NA	NA	NA	NA	NA	NA	NA	NA	NA	NA	NA	NA	NA	NA	NA	NA	NA	NA	NA	NA	NA	NA	NA	NA	NA	NA	NA	NA	NA	NA	NA	NA	NA	NA
00075CC0DA	male	22	51.4	0.428015564202335	NA	NA	NA	NA	NA	NA	NA	NA	NA	NA	NA	NA	NA	NA	NA	NA	NA	NA	NA	NA	NA	NA	NA	NA	NA	NA	NA	NA	NA	NA	NA	NA	NA	NA	NA	NA	NA	NA	NA	NA	NA	NA	NA	NA	NA	NA	NA	NA	NA	NA	NA	NA	NA	NA	NA	NA	NA	NA	NA
00075CCF32	female	23	54.1	0.425138632162662	NA	NA	NA	NA	NA	NA	NA	NA	NA	NA	NA	NA	NA	NA	NA	NA	NA	NA	NA	NA	NA	NA	NA	NA	NA	NA	NA	NA	NA	NA	NA	NA	NA	NA	NA	NA	NA	NA	NA	NA	NA	NA	NA	NA	NA	NA	NA	NA	NA	NA	NA	NA	NA	NA	NA	NA	NA	NA	NA
00075CDD4F	male	21	53	0.39622641509434	NA	NA	NA	NA	NA	NA	NA	NA	NA	NA	NA	NA	NA	NA	NA	NA	NA	NA	NA	NA	NA	NA	NA	NA	NA	NA	NA	NA	NA	NA	NA	NA	NA	NA	NA	NA	NA	NA	NA	NA	NA	NA	NA	NA	NA	NA	NA	NA	NA	NA	NA	NA	NA	NA	NA	NA	NA	NA	NA
00075CF3B8	female	23	54.3	0.423572744014733	NA	NA	NA	NA	NA	NA	NA	NA	NA	NA	NA	NA	NA	NA	NA	NA	NA	NA	NA	NA	NA	NA	NA	NA	NA	NA	NA	NA	NA	NA	NA	NA	NA	NA	NA	NA	NA	NA	NA	NA	NA	NA	NA	NA	NA	NA	NA	NA	NA	NA	NA	NA	NA	NA	NA	NA	NA	NA	NA
00075CF6E3	female	21	54.5	0.385321100917431	NA	NA	NA	NA	NA	NA	NA	NA	NA	NA	NA	NA	NA	NA	NA	NA	NA	NA	NA	NA	NA	NA	NA	NA	NA	NA	NA	NA	NA	NA	NA	NA	NA	NA	NA	NA	NA	NA	NA	NA	NA	NA	NA	NA	NA	NA	NA	NA	NA	NA	NA	NA	NA	NA	NA	NA	NA	NA	NA
00075D0E4E	female	22	53.4	0.411985018726592	NA	NA	NA	NA	NA	NA	NA	NA	NA	NA	NA	NA	NA	NA	NA	NA	NA	NA	NA	NA	NA	NA	NA	NA	NA	NA	NA	NA	NA	NA	NA	NA	NA	NA	NA	NA	NA	NA	NA	NA	NA	NA	NA	NA	NA	NA	NA	NA	NA	NA	NA	NA	NA	NA	NA	NA	NA	NA	NA
00075D1184	female	24	52	0.461538461538462	NA	NA	NA	NA	NA	NA	NA	NA	NA	NA	NA	NA	NA	NA	NA	NA	NA	NA	NA	NA	NA	NA	NA	NA	NA	NA	NA	NA	NA	NA	NA	NA	NA	NA	NA	NA	NA	NA	NA	NA	NA	NA	NA	NA	NA	NA	NA	NA	NA	NA	NA	NA	NA	NA	NA	NA	NA	NA	NA
00075D133D	female	20	53.5	0.373831775700935	NA	NA	NA	NA	NA	NA	NA	NA	NA	NA	NA	NA	NA	NA	NA	NA	NA	NA	NA	NA	NA	NA	NA	NA	NA	NA	NA	NA	NA	NA	NA	NA	NA	NA	NA	NA	NA	NA	NA	NA	NA	NA	NA	NA	NA	NA	NA	NA	NA	NA	NA	NA	NA	NA	NA	NA	NA	NA	NA
00075D1692	female	24	53.7	0.446927374301676	NA	NA	NA	NA	NA	NA	NA	NA	NA	NA	NA	NA	NA	NA	NA	NA	NA	NA	NA	NA	NA	NA	NA	NA	NA	NA	NA	NA	NA	NA	NA	NA	NA	NA	NA	NA	NA	NA	NA	NA	NA	NA	NA	NA	NA	NA	NA	NA	NA	NA	NA	NA	NA	NA	NA	NA	NA	NA	NA
00075D1AC3	female	22	52.8	0.416666666666667	NA	NA	NA	NA	NA	NA	NA	NA	NA	NA	NA	NA	NA	NA	NA	NA	NA	NA	NA	NA	NA	NA	NA	NA	NA	NA	NA	NA	NA	NA	NA	NA	NA	NA	NA	NA	NA	NA	NA	NA	NA	NA	NA	NA	NA	NA	NA	NA	NA	NA	NA	NA	NA	NA	NA	NA	NA	NA	NA
00075D1DAB	female	23	55.9	0.411449016100179	NA	NA	NA	NA	NA	NA	NA	NA	NA	NA	NA	NA	NA	NA	NA	NA	NA	NA	NA	NA	NA	NA	NA	NA	NA	NA	NA	NA	NA	NA	NA	NA	NA	NA	NA	NA	NA	NA	NA	NA	NA	NA	NA	NA	NA	NA	NA	NA	NA	NA	NA	NA	NA	NA	NA	NA	NA	NA	NA
00075D37F1	female	25	57.4	0.435540069686411	NA	NA	NA	NA	NA	NA	NA	NA	NA	NA	NA	NA	NA	NA	NA	NA	NA	NA	NA	NA	NA	NA	NA	NA	NA	NA	NA	NA	NA	NA	NA	NA	NA	NA	NA	NA	NA	NA	NA	NA	NA	NA	NA	NA	NA	NA	NA	NA	NA	NA	NA	NA	NA	NA	NA	NA	NA	NA	NA
00075D3C5E	female	25	54.5	0.458715596330275	NA	NA	NA	NA	NA	NA	NA	NA	NA	NA	NA	NA	NA	NA	NA	NA	NA	NA	NA	NA	NA	NA	NA	NA	NA	NA	NA	NA	NA	NA	NA	NA	NA	NA	NA	NA	NA	NA	NA	NA	NA	NA	NA	NA	NA	NA	NA	NA	NA	NA	NA	NA	NA	NA	NA	NA	NA	NA	NA
00075D6460	male	24	52.8	0.454545454545455	NA	NA	NA	NA	NA	NA	NA	NA	NA	NA	NA	NA	NA	NA	NA	NA	NA	NA	NA	NA	NA	NA	NA	NA	NA	NA	NA	NA	NA	NA	NA	NA	NA	NA	NA	NA	NA	NA	NA	NA	NA	NA	NA	NA	NA	NA	NA	NA	NA	NA	NA	NA	NA	NA	NA	NA	NA	NA	NA
00075D71A7	female	26	54.3	0.478821362799263	NA	NA	NA	NA	NA	NA	NA	NA	NA	NA	NA	NA	NA	NA	NA	NA	NA	NA	NA	NA	NA	NA	NA	NA	NA	NA	NA	NA	NA	NA	NA	NA	NA	NA	NA	NA	NA	NA	NA	NA	NA	NA	NA	NA	NA	NA	NA	NA	NA	NA	NA	NA	NA	NA	NA	NA	NA	NA	NA
00075D8909	female	25	55.3	0.452079566003617	NA	NA	NA	NA	NA	NA	NA	NA	NA	NA	NA	NA	NA	NA	NA	NA	NA	NA	NA	NA	NA	NA	NA	NA	NA	NA	NA	NA	NA	NA	NA	NA	NA	NA	NA	NA	NA	NA	NA	NA	NA	NA	NA	NA	NA	NA	NA	NA	NA	NA	NA	NA	NA	NA	NA	NA	NA	NA	NA
50007D6B85	female	24	54.6	0.43956043956044	NA	NA	NA	NA	NA	NA	NA	NA	NA	NA	NA	NA	NA	NA	NA	NA	NA	NA	NA	NA	NA	NA	NA	NA	NA	NA	NA	NA	NA	NA	NA	NA	NA	NA	NA	NA	NA	NA	NA	NA	NA	NA	NA	NA	NA	NA	NA	NA	NA	NA	NA	NA	NA	NA	NA	NA	NA	NA	NA
00072A79C7	female	24	55.1	0.43557168784029	NA	NA	NA	NA	NA	NA	NA	NA	NA	NA	NA	NA	NA	NA	NA	NA	NA	NA	NA	NA	NA	NA	NA	NA	NA	NA	NA	NA	NA	NA	NA	NA	NA	NA	NA	NA	NA	NA	NA	NA	NA	NA	NA	NA	NA	NA	NA	NA	NA	NA	NA	NA	NA	NA	NA	NA	NA	NA	NA
00072A7E7B	female	25.5	54.4	0.46875	NA	NA	NA	NA	NA	NA	NA	NA	NA	NA	NA	NA	NA	NA	NA	NA	NA	NA	NA	NA	NA	NA	NA	NA	NA	NA	NA	NA	NA	NA	NA	NA	NA	NA	NA	NA	NA	NA	NA	NA	NA	NA	NA	NA	NA	NA	NA	NA	NA	NA	NA	NA	NA	NA	NA	NA	NA	NA	NA
00072A7F0F	male	26	44.6	0.582959641255605	NA	NA	NA	NA	NA	NA	NA	NA	NA	NA	NA	NA	NA	NA	NA	NA	NA	NA	NA	NA	NA	NA	NA	NA	NA	NA	NA	NA	NA	NA	NA	NA	NA	NA	NA	NA	NA	NA	NA	NA	NA	NA	NA	NA	NA	NA	NA	NA	NA	NA	NA	NA	NA	NA	NA	NA	NA	NA	NA
00072A8B54	female	24	55.5	0.432432432432432	NA	NA	NA	NA	NA	NA	NA	NA	NA	NA	NA	NA	NA	NA	NA	NA	NA	NA	NA	NA	NA	NA	NA	NA	NA	NA	NA	NA	NA	NA	NA	NA	NA	NA	NA	NA	NA	NA	NA	NA	NA	NA	NA	NA	NA	NA	NA	NA	NA	NA	NA	NA	NA	NA	NA	NA	NA	NA	NA
00072A8D51	female	24	54.4	0.441176470588235	NA	NA	NA	NA	NA	NA	NA	NA	NA	NA	NA	NA	NA	NA	NA	NA	NA	NA	NA	NA	NA	NA	NA	NA	NA	NA	NA	NA	NA	NA	NA	NA	NA	NA	NA	NA	NA	NA	NA	NA	NA	NA	NA	NA	NA	NA	NA	NA	NA	NA	NA	NA	NA	NA	NA	NA	NA	NA	NA
00072A9393	female	29	54	0.537037037037037	NA	NA	NA	NA	NA	NA	NA	NA	NA	NA	NA	NA	NA	NA	NA	NA	NA	NA	NA	NA	NA	NA	NA	NA	NA	NA	NA	NA	NA	NA	NA	NA	NA	NA	NA	NA	NA	NA	NA	NA	NA	NA	NA	NA	NA	NA	NA	NA	NA	NA	NA	NA	NA	NA	NA	NA	NA	NA	NA
00072A9F07	female	23	53.4	0.430711610486891	NA	NA	NA	NA	NA	NA	NA	NA	NA	NA	NA	NA	NA	NA	NA	NA	NA	NA	NA	NA	NA	NA	NA	NA	NA	NA	NA	NA	NA	NA	NA	NA	NA	NA	NA	NA	NA	NA	NA	NA	NA	NA	NA	NA	NA	NA	NA	NA	NA	NA	NA	NA	NA	NA	NA	NA	NA	NA	NA
00072AA67D	female	27	55.3	0.488245931283906	NA	NA	NA	NA	NA	NA	NA	NA	NA	NA	NA	NA	NA	NA	NA	NA	NA	NA	NA	NA	NA	NA	NA	NA	NA	NA	NA	NA	NA	NA	NA	NA	NA	NA	NA	NA	NA	NA	NA	NA	NA	NA	NA	NA	NA	NA	NA	NA	NA	NA	NA	NA	NA	NA	NA	NA	NA	NA	NA
00072AAF29	male	25	53.4	0.468164794007491	NA	NA	NA	NA	NA	NA	NA	NA	NA	NA	NA	NA	NA	NA	NA	NA	NA	NA	NA	NA	NA	NA	NA	NA	NA	NA	NA	NA	NA	NA	NA	NA	NA	NA	NA	NA	NA	NA	NA	NA	NA	NA	NA	NA	NA	NA	NA	NA	NA	NA	NA	NA	NA	NA	NA	NA	NA	NA	NA
00072AAF50	female	24	54.8	0.437956204379562	NA	NA	NA	NA	NA	NA	NA	NA	NA	NA	NA	NA	NA	NA	NA	NA	NA	NA	NA	NA	NA	NA	NA	NA	NA	NA	NA	NA	NA	NA	NA	NA	NA	NA	NA	NA	NA	NA	NA	NA	NA	NA	NA	NA	NA	NA	NA	NA	NA	NA	NA	NA	NA	NA	NA	NA	NA	NA	NA
00072AB498	male	21	53	0.39622641509434	NA	NA	NA	NA	NA	NA	NA	NA	NA	NA	NA	NA	NA	NA	NA	NA	NA	NA	NA	NA	NA	NA	NA	NA	NA	NA	NA	NA	NA	NA	NA	NA	NA	NA	NA	NA	NA	NA	NA	NA	NA	NA	NA	NA	NA	NA	NA	NA	NA	NA	NA	NA	NA	NA	NA	NA	NA	NA	NA
00072AB727	male	22	53.3	0.412757973733584	NA	NA	NA	NA	NA	NA	NA	NA	NA	NA	NA	NA	NA	NA	NA	NA	NA	NA	NA	NA	NA	NA	NA	NA	NA	NA	NA	NA	NA	NA	NA	NA	NA	NA	NA	NA	NA	NA	NA	NA	NA	NA	NA	NA	NA	NA	NA	NA	NA	NA	NA	NA	NA	NA	NA	NA	NA	NA	NA
00072ABAD1	female	25	55.2	0.452898550724638	NA	NA	NA	NA	NA	NA	NA	NA	NA	NA	NA	NA	NA	NA	NA	NA	NA	NA	NA	NA	NA	NA	NA	NA	NA	NA	NA	NA	NA	NA	NA	NA	NA	NA	NA	NA	NA	NA	NA	NA	NA	NA	NA	NA	NA	NA	NA	NA	NA	NA	NA	NA	NA	NA	NA	NA	NA	NA	NA
00072AC0BE	male	25	54.9	0.455373406193078	NA	NA	NA	NA	NA	NA	NA	NA	NA	NA	NA	NA	NA	NA	NA	NA	NA	NA	NA	NA	NA	NA	NA	NA	NA	NA	NA	NA	NA	NA	NA	NA	NA	NA	NA	NA	NA	NA	NA	NA	NA	NA	NA	NA	NA	NA	NA	NA	NA	NA	NA	NA	NA	NA	NA	NA	NA	NA	NA
00072ADA5E	female	24	53.7	0.446927374301676	NA	NA	NA	NA	NA	NA	NA	NA	NA	NA	NA	NA	NA	NA	NA	NA	NA	NA	NA	NA	NA	NA	NA	NA	NA	NA	NA	NA	NA	NA	NA	NA	NA	NA	NA	NA	NA	NA	NA	NA	NA	NA	NA	NA	NA	NA	NA	NA	NA	NA	NA	NA	NA	NA	NA	NA	NA	NA	NA
00074D9921	male	26	50.8	0.511811023622047	NA	NA	NA	NA	NA	NA	NA	NA	NA	NA	NA	NA	NA	NA	NA	NA	NA	NA	NA	NA	NA	NA	NA	NA	NA	NA	NA	NA	NA	NA	NA	NA	NA	NA	NA	NA	NA	NA	NA	NA	NA	NA	NA	NA	NA	NA	NA	NA	NA	NA	NA	NA	NA	NA	NA	NA	NA	NA	NA
00075CE3AC	female	24	NA	NA	NA	NA	NA	NA	NA	NA	NA	NA	NA	NA	NA	NA	NA	NA	NA	NA	NA	NA	NA	NA	NA	NA	NA	NA	NA	NA	NA	NA	NA	NA	NA	NA	NA	NA	NA	NA	NA	NA	NA	NA	NA	NA	NA	NA	NA	NA	NA	NA	NA	NA	NA	NA	NA	NA	NA	NA	NA	NA	NA
2015-04-13-1 N.noc	female	23	54.4	0.422794117647059	NA	NA	NA	NA	NA	NA	NA	NA	NA	NA	NA	NA	NA	NA	NA	NA	NA	NA	NA	NA	NA	NA	NA	NA	NA	NA	NA	NA	NA	NA	NA	NA	NA	NA	NA	NA	NA	NA	NA	NA	NA	NA	NA	NA	NA	NA	NA	NA	NA	NA	NA	NA	NA	NA	NA	NA	NA	NA	NA
2015-04-13-14 N.noc	female	29	54.4	0.533088235294118	NA	NA	NA	NA	NA	NA	NA	NA	NA	NA	NA	NA	NA	NA	NA	NA	NA	NA	NA	NA	NA	NA	NA	NA	NA	NA	NA	NA	NA	NA	NA	NA	NA	NA	NA	NA	NA	NA	NA	NA	NA	NA	NA	NA	NA	NA	NA	NA	NA	NA	NA	NA	NA	NA	NA	NA	NA	NA	NA
2015-04-13-15 N.noc	female	28	55.3	0.506329113924051	NA	NA	NA	NA	NA	NA	NA	NA	NA	NA	NA	NA	NA	NA	NA	NA	NA	NA	NA	NA	NA	NA	NA	NA	NA	NA	NA	NA	NA	NA	NA	NA	NA	NA	NA	NA	NA	NA	NA	NA	NA	NA	NA	NA	NA	NA	NA	NA	NA	NA	NA	NA	NA	NA	NA	NA	NA	NA	NA
2015-04-13-16 N.noc	male	31	56	0.553571428571429	NA	NA	NA	NA	NA	NA	NA	NA	NA	NA	NA	NA	NA	NA	NA	NA	NA	NA	NA	NA	NA	NA	NA	NA	NA	NA	NA	NA	NA	NA	NA	NA	NA	NA	NA	NA	NA	NA	NA	NA	NA	NA	NA	NA	NA	NA	NA	NA	NA	NA	NA	NA	NA	NA	NA	NA	NA	NA	NA
2015-04-13-17 N.noc	male	28	55	0.509090909090909	NA	NA	NA	NA	NA	NA	NA	NA	NA	NA	NA	NA	NA	NA	NA	NA	NA	NA	NA	NA	NA	NA	NA	NA	NA	NA	NA	NA	NA	NA	NA	NA	NA	NA	NA	NA	NA	NA	NA	NA	NA	NA	NA	NA	NA	NA	NA	NA	NA	NA	NA	NA	NA	NA	NA	NA	NA	NA	NA
2015-04-13-18 N.noc	female	28	55	0.509090909090909	NA	NA	NA	NA	NA	NA	NA	NA	NA	NA	NA	NA	NA	NA	NA	NA	NA	NA	NA	NA	NA	NA	NA	NA	NA	NA	NA	NA	NA	NA	NA	NA	NA	NA	NA	NA	NA	NA	NA	NA	NA	NA	NA	NA	NA	NA	NA	NA	NA	NA	NA	NA	NA	NA	NA	NA	NA	NA	NA
2015-04-13-19 N.noc	female	26	56	0.464285714285714	NA	NA	NA	NA	NA	NA	NA	NA	NA	NA	NA	NA	NA	NA	NA	NA	NA	NA	NA	NA	NA	NA	NA	NA	NA	NA	NA	NA	NA	NA	NA	NA	NA	NA	NA	NA	NA	NA	NA	NA	NA	NA	NA	NA	NA	NA	NA	NA	NA	NA	NA	NA	NA	NA	NA	NA	NA	NA	NA
2015-04-13-4 N.noc	female	24	53.3	0.450281425891182	NA	NA	NA	NA	NA	NA	NA	NA	NA	NA	NA	NA	NA	NA	NA	NA	NA	NA	NA	NA	NA	NA	NA	NA	NA	NA	NA	NA	NA	NA	NA	NA	NA	NA	NA	NA	NA	NA	NA	NA	NA	NA	NA	NA	NA	NA	NA	NA	NA	NA	NA	NA	NA	NA	NA	NA	NA	NA	NA
2015-04-13-5 N.noc	female	28.5	54.1	0.526802218114603	NA	NA	NA	NA	NA	NA	NA	NA	NA	NA	NA	NA	NA	NA	NA	NA	NA	NA	NA	NA	NA	NA	NA	NA	NA	NA	NA	NA	NA	NA	NA	NA	NA	NA	NA	NA	NA	NA	NA	NA	NA	NA	NA	NA	NA	NA	NA	NA	NA	NA	NA	NA	NA	NA	NA	NA	NA	NA	NA
000719F7EB	female	27	51.1	0.528375733855186	NA	NA	NA	NA	NA	NA	NA	NA	NA	NA	NA	NA	NA	NA	NA	NA	NA	NA	NA	NA	NA	NA	NA	NA	NA	NA	NA	NA	NA	NA	NA	NA	NA	NA	NA	NA	NA	NA	NA	NA	NA	NA	NA	NA	NA	NA	NA	NA	NA	NA	NA	NA	NA	NA	NA	NA	NA	NA	NA
00071A0024	female	23	55.7	0.412926391382406	NA	NA	NA	NA	NA	NA	NA	NA	NA	NA	NA	NA	NA	NA	NA	NA	NA	NA	NA	NA	NA	NA	NA	NA	NA	NA	NA	NA	NA	NA	NA	NA	NA	NA	NA	NA	NA	NA	NA	NA	NA	NA	NA	NA	NA	NA	NA	NA	NA	NA	NA	NA	NA	NA	NA	NA	NA	NA	NA
00071A04A8	female	26	52.1	0.499040307101727	NA	NA	NA	NA	NA	NA	NA	NA	NA	NA	NA	NA	NA	NA	NA	NA	NA	NA	NA	NA	NA	NA	NA	NA	NA	NA	NA	NA	NA	NA	NA	NA	NA	NA	NA	NA	NA	NA	NA	NA	NA	NA	NA	NA	NA	NA	NA	NA	NA	NA	NA	NA	NA	NA	NA	NA	NA	NA	NA
00071A2CEE	female	27	51.2	0.52734375	NA	NA	NA	NA	NA	NA	NA	NA	NA	NA	NA	NA	NA	NA	NA	NA	NA	NA	NA	NA	NA	NA	NA	NA	NA	NA	NA	NA	NA	NA	NA	NA	NA	NA	NA	NA	NA	NA	NA	NA	NA	NA	NA	NA	NA	NA	NA	NA	NA	NA	NA	NA	NA	NA	NA	NA	NA	NA	NA
00071E6D9E	female	26.5	54.7	0.484460694698355	NA	NA	NA	NA	NA	NA	NA	NA	NA	NA	NA	NA	NA	NA	NA	NA	NA	NA	NA	NA	NA	NA	NA	NA	NA	NA	NA	NA	NA	NA	NA	NA	NA	NA	NA	NA	NA	NA	NA	NA	NA	NA	NA	NA	NA	NA	NA	NA	NA	NA	NA	NA	NA	NA	NA	NA	NA	NA	NA
00075B3108	female	26	54.5	0.477064220183486	NA	NA	NA	NA	NA	NA	NA	NA	NA	NA	NA	NA	NA	NA	NA	NA	NA	NA	NA	NA	NA	NA	NA	NA	NA	NA	NA	NA	NA	NA	NA	NA	NA	NA	NA	NA	NA	NA	NA	NA	NA	NA	NA	NA	NA	NA	NA	NA	NA	NA	NA	NA	NA	NA	NA	NA	NA	NA	NA
00075B43D0	female	25	53.7	0.465549348230912	NA	NA	NA	NA	NA	NA	NA	NA	NA	NA	NA	NA	NA	NA	NA	NA	NA	NA	NA	NA	NA	NA	NA	NA	NA	NA	NA	NA	NA	NA	NA	NA	NA	NA	NA	NA	NA	NA	NA	NA	NA	NA	NA	NA	NA	NA	NA	NA	NA	NA	NA	NA	NA	NA	NA	NA	NA	NA	NA
00075B459A	female	23	52.5	0.438095238095238	NA	NA	NA	NA	NA	NA	NA	NA	NA	NA	NA	NA	NA	NA	NA	NA	NA	NA	NA	NA	NA	NA	NA	NA	NA	NA	NA	NA	NA	NA	NA	NA	NA	NA	NA	NA	NA	NA	NA	NA	NA	NA	NA	NA	NA	NA	NA	NA	NA	NA	NA	NA	NA	NA	NA	NA	NA	NA	NA
00075CD0EF	female	26	53.2	0.488721804511278	NA	NA	NA	NA	NA	NA	NA	NA	NA	NA	NA	NA	NA	NA	NA	NA	NA	NA	NA	NA	NA	NA	NA	NA	NA	NA	NA	NA	NA	NA	NA	NA	NA	NA	NA	NA	NA	NA	NA	NA	NA	NA	NA	NA	NA	NA	NA	NA	NA	NA	NA	NA	NA	NA	NA	NA	NA	NA	NA
00075CDDE7	female	29	56.5	0.513274336283186	NA	NA	NA	NA	NA	NA	NA	NA	NA	NA	NA	NA	NA	NA	NA	NA	NA	NA	NA	NA	NA	NA	NA	NA	NA	NA	NA	NA	NA	NA	NA	NA	NA	NA	NA	NA	NA	NA	NA	NA	NA	NA	NA	NA	NA	NA	NA	NA	NA	NA	NA	NA	NA	NA	NA	NA	NA	NA	NA
00075D093E	female	22	53.7	0.409683426443203	NA	NA	NA	NA	NA	NA	NA	NA	NA	NA	NA	NA	NA	NA	NA	NA	NA	NA	NA	NA	NA	NA	NA	NA	NA	NA	NA	NA	NA	NA	NA	NA	NA	NA	NA	NA	NA	NA	NA	NA	NA	NA	NA	NA	NA	NA	NA	NA	NA	NA	NA	NA	NA	NA	NA	NA	NA	NA	NA
00075D1BF5	female	29	54.5	0.532110091743119	NA	NA	NA	NA	NA	NA	NA	NA	NA	NA	NA	NA	NA	NA	NA	NA	NA	NA	NA	NA	NA	NA	NA	NA	NA	NA	NA	NA	NA	NA	NA	NA	NA	NA	NA	NA	NA	NA	NA	NA	NA	NA	NA	NA	NA	NA	NA	NA	NA	NA	NA	NA	NA	NA	NA	NA	NA	NA	NA
00075D2A90	female	27	55.5	0.486486486486487	NA	NA	NA	NA	NA	NA	NA	NA	NA	NA	NA	NA	NA	NA	NA	NA	NA	NA	NA	NA	NA	NA	NA	NA	NA	NA	NA	NA	NA	NA	NA	NA	NA	NA	NA	NA	NA	NA	NA	NA	NA	NA	NA	NA	NA	NA	NA	NA	NA	NA	NA	NA	NA	NA	NA	NA	NA	NA	NA
00075D4F4D	female	23	55.2	0.416666666666667	NA	NA	NA	NA	NA	NA	NA	NA	NA	NA	NA	NA	NA	NA	NA	NA	NA	NA	NA	NA	NA	NA	NA	NA	NA	NA	NA	NA	NA	NA	NA	NA	NA	NA	NA	NA	NA	NA	NA	NA	NA	NA	NA	NA	NA	NA	NA	NA	NA	NA	NA	NA	NA	NA	NA	NA	NA	NA	NA
00071A1637	male	21	52.6	0.399239543726236	NA	NA	NA	NA	NA	NA	NA	NA	NA	NA	NA	NA	NA	NA	NA	NA	NA	NA	NA	NA	NA	NA	NA	NA	NA	NA	NA	NA	NA	NA	NA	NA	NA	NA	NA	NA	NA	NA	NA	NA	NA	NA	NA	NA	NA	NA	NA	NA	NA	NA	NA	NA	NA	NA	NA	NA	NA	NA	NA
00071FE40C	female	20	52.3	0.382409177820268	NA	NA	NA	NA	NA	NA	NA	NA	NA	NA	NA	NA	NA	NA	NA	NA	NA	NA	NA	NA	NA	NA	NA	NA	NA	NA	NA	NA	NA	NA	NA	NA	NA	NA	NA	NA	NA	NA	NA	NA	NA	NA	NA	NA	NA	NA	NA	NA	NA	NA	NA	NA	NA	NA	NA	NA	NA	NA	NA
00072049F3	female	18	53	0.339622641509434	NA	NA	NA	NA	NA	NA	NA	NA	NA	NA	NA	NA	NA	NA	NA	NA	NA	NA	NA	NA	NA	NA	NA	NA	NA	NA	NA	NA	NA	NA	NA	NA	NA	NA	NA	NA	NA	NA	NA	NA	NA	NA	NA	NA	NA	NA	NA	NA	NA	NA	NA	NA	NA	NA	NA	NA	NA	NA	NA
0007204D5D	female	24	56.9	0.421792618629174	NA	NA	NA	NA	NA	NA	NA	NA	NA	NA	NA	NA	NA	NA	NA	NA	NA	NA	NA	NA	NA	NA	NA	NA	NA	NA	NA	NA	NA	NA	NA	NA	NA	NA	NA	NA	NA	NA	NA	NA	NA	NA	NA	NA	NA	NA	NA	NA	NA	NA	NA	NA	NA	NA	NA	NA	NA	NA	NA
000720779F	female	23	54	0.425925925925926	NA	NA	NA	NA	NA	NA	NA	NA	NA	NA	NA	NA	NA	NA	NA	NA	NA	NA	NA	NA	NA	NA	NA	NA	NA	NA	NA	NA	NA	NA	NA	NA	NA	NA	NA	NA	NA	NA	NA	NA	NA	NA	NA	NA	NA	NA	NA	NA	NA	NA	NA	NA	NA	NA	NA	NA	NA	NA	NA
00072077A4	female	31	57.1	0.542907180385289	NA	NA	NA	NA	NA	NA	NA	NA	NA	NA	NA	NA	NA	NA	NA	NA	NA	NA	NA	NA	NA	NA	NA	NA	NA	NA	NA	NA	NA	NA	NA	NA	NA	NA	NA	NA	NA	NA	NA	NA	NA	NA	NA	NA	NA	NA	NA	NA	NA	NA	NA	NA	NA	NA	NA	NA	NA	NA	NA
00074DD96D	female	32	55.5	0.576576576576577	NA	NA	NA	NA	NA	NA	NA	NA	NA	NA	NA	NA	NA	NA	NA	NA	NA	NA	NA	NA	NA	NA	NA	NA	NA	NA	NA	NA	NA	NA	NA	NA	NA	NA	NA	NA	NA	NA	NA	NA	NA	NA	NA	NA	NA	NA	NA	NA	NA	NA	NA	NA	NA	NA	NA	NA	NA	NA	NA
00075B1D7E	female	27	55.3	0.488245931283906	NA	NA	NA	NA	NA	NA	NA	NA	NA	NA	NA	NA	NA	NA	NA	NA	NA	NA	NA	NA	NA	NA	NA	NA	NA	NA	NA	NA	NA	NA	NA	NA	NA	NA	NA	NA	NA	NA	NA	NA	NA	NA	NA	NA	NA	NA	NA	NA	NA	NA	NA	NA	NA	NA	NA	NA	NA	NA	NA
00075B2A65	female	28	52.1	0.53742802303263	NA	NA	NA	NA	NA	NA	NA	NA	NA	NA	NA	NA	NA	NA	NA	NA	NA	NA	NA	NA	NA	NA	NA	NA	NA	NA	NA	NA	NA	NA	NA	NA	NA	NA	NA	NA	NA	NA	NA	NA	NA	NA	NA	NA	NA	NA	NA	NA	NA	NA	NA	NA	NA	NA	NA	NA	NA	NA	NA
00075B31DF	female	27	53.5	0.504672897196262	NA	NA	NA	NA	NA	NA	NA	NA	NA	NA	NA	NA	NA	NA	NA	NA	NA	NA	NA	NA	NA	NA	NA	NA	NA	NA	NA	NA	NA	NA	NA	NA	NA	NA	NA	NA	NA	NA	NA	NA	NA	NA	NA	NA	NA	NA	NA	NA	NA	NA	NA	NA	NA	NA	NA	NA	NA	NA	NA
00075B3221	female	27	54.5	0.495412844036697	NA	NA	NA	NA	NA	NA	NA	NA	NA	NA	NA	NA	NA	NA	NA	NA	NA	NA	NA	NA	NA	NA	NA	NA	NA	NA	NA	NA	NA	NA	NA	NA	NA	NA	NA	NA	NA	NA	NA	NA	NA	NA	NA	NA	NA	NA	NA	NA	NA	NA	NA	NA	NA	NA	NA	NA	NA	NA	NA
00075B3472	male	22	52.5	0.419047619047619	NA	NA	NA	NA	NA	NA	NA	NA	NA	NA	NA	NA	NA	NA	NA	NA	NA	NA	NA	NA	NA	NA	NA	NA	NA	NA	NA	NA	NA	NA	NA	NA	NA	NA	NA	NA	NA	NA	NA	NA	NA	NA	NA	NA	NA	NA	NA	NA	NA	NA	NA	NA	NA	NA	NA	NA	NA	NA	NA
00075B4106	female	29	55.9	0.518783542039356	NA	NA	NA	NA	NA	NA	NA	NA	NA	NA	NA	NA	NA	NA	NA	NA	NA	NA	NA	NA	NA	NA	NA	NA	NA	NA	NA	NA	NA	NA	NA	NA	NA	NA	NA	NA	NA	NA	NA	NA	NA	NA	NA	NA	NA	NA	NA	NA	NA	NA	NA	NA	NA	NA	NA	NA	NA	NA	NA
00075B5579	female	28	54.5	0.513761467889908	NA	NA	NA	NA	NA	NA	NA	NA	NA	NA	NA	NA	NA	NA	NA	NA	NA	NA	NA	NA	NA	NA	NA	NA	NA	NA	NA	NA	NA	NA	NA	NA	NA	NA	NA	NA	NA	NA	NA	NA	NA	NA	NA	NA	NA	NA	NA	NA	NA	NA	NA	NA	NA	NA	NA	NA	NA	NA	NA
00075B61CF	female	31	54.3	0.570902394106814	NA	NA	NA	NA	NA	NA	NA	NA	NA	NA	NA	NA	NA	NA	NA	NA	NA	NA	NA	NA	NA	NA	NA	NA	NA	NA	NA	NA	NA	NA	NA	NA	NA	NA	NA	NA	NA	NA	NA	NA	NA	NA	NA	NA	NA	NA	NA	NA	NA	NA	NA	NA	NA	NA	NA	NA	NA	NA	NA
00075B672F	female	30	54.6	0.549450549450549	NA	NA	NA	NA	NA	NA	NA	NA	NA	NA	NA	NA	NA	NA	NA	NA	NA	NA	NA	NA	NA	NA	NA	NA	NA	NA	NA	NA	NA	NA	NA	NA	NA	NA	NA	NA	NA	NA	NA	NA	NA	NA	NA	NA	NA	NA	NA	NA	NA	NA	NA	NA	NA	NA	NA	NA	NA	NA	NA
00075CD061	female	35	56.9	0.615114235500879	NA	NA	NA	NA	NA	NA	NA	NA	NA	NA	NA	NA	NA	NA	NA	NA	NA	NA	NA	NA	NA	NA	NA	NA	NA	NA	NA	NA	NA	NA	NA	NA	NA	NA	NA	NA	NA	NA	NA	NA	NA	NA	NA	NA	NA	NA	NA	NA	NA	NA	NA	NA	NA	NA	NA	NA	NA	NA	NA
00075CDBDE	female	30	55.1	0.544464609800363	NA	NA	NA	NA	NA	NA	NA	NA	NA	NA	NA	NA	NA	NA	NA	NA	NA	NA	NA	NA	NA	NA	NA	NA	NA	NA	NA	NA	NA	NA	NA	NA	NA	NA	NA	NA	NA	NA	NA	NA	NA	NA	NA	NA	NA	NA	NA	NA	NA	NA	NA	NA	NA	NA	NA	NA	NA	NA	NA
00075CE55C	female	30	54.9	0.546448087431694	NA	NA	NA	NA	NA	NA	NA	NA	NA	NA	NA	NA	NA	NA	NA	NA	NA	NA	NA	NA	NA	NA	NA	NA	NA	NA	NA	NA	NA	NA	NA	NA	NA	NA	NA	NA	NA	NA	NA	NA	NA	NA	NA	NA	NA	NA	NA	NA	NA	NA	NA	NA	NA	NA	NA	NA	NA	NA	NA
00075D1CAA	female	29	50.5	0.574257425742574	NA	NA	NA	NA	NA	NA	NA	NA	NA	NA	NA	NA	NA	NA	NA	NA	NA	NA	NA	NA	NA	NA	NA	NA	NA	NA	NA	NA	NA	NA	NA	NA	NA	NA	NA	NA	NA	NA	NA	NA	NA	NA	NA	NA	NA	NA	NA	NA	NA	NA	NA	NA	NA	NA	NA	NA	NA	NA	NA
00075D1D2B	female	26	54	0.481481481481481	NA	NA	NA	NA	NA	NA	NA	NA	NA	NA	NA	NA	NA	NA	NA	NA	NA	NA	NA	NA	NA	NA	NA	NA	NA	NA	NA	NA	NA	NA	NA	NA	NA	NA	NA	NA	NA	NA	NA	NA	NA	NA	NA	NA	NA	NA	NA	NA	NA	NA	NA	NA	NA	NA	NA	NA	NA	NA	NA
00075D223C	female	31	55.4	0.55956678700361	NA	NA	NA	NA	NA	NA	NA	NA	NA	NA	NA	NA	NA	NA	NA	NA	NA	NA	NA	NA	NA	NA	NA	NA	NA	NA	NA	NA	NA	NA	NA	NA	NA	NA	NA	NA	NA	NA	NA	NA	NA	NA	NA	NA	NA	NA	NA	NA	NA	NA	NA	NA	NA	NA	NA	NA	NA	NA	NA
00075B62ED	female	29	52	0.557692307692308	NA	NA	NA	NA	NA	NA	NA	NA	NA	NA	NA	NA	NA	NA	NA	NA	NA	NA	NA	NA	NA	NA	NA	NA	NA	NA	NA	NA	NA	NA	NA	NA	NA	NA	NA	NA	NA	NA	NA	NA	NA	NA	NA	NA	NA	NA	NA	NA	NA	NA	NA	NA	NA	NA	NA	NA	NA	NA	NA
00074F5D57	female	26	48.15	0.539979231568017	NA	NA	NA	NA	NA	NA	NA	NA	NA	NA	NA	NA	NA	NA	NA	NA	NA	NA	NA	NA	NA	NA	NA	NA	NA	NA	NA	NA	NA	NA	NA	NA	NA	NA	NA	NA	NA	NA	NA	NA	NA	NA	NA	NA	NA	NA	NA	NA	NA	NA	NA	NA	NA	NA	NA	NA	NA	NA	NA
00074F4C56	female	24	53.14	0.451637184794881	NA	NA	NA	NA	NA	NA	NA	NA	NA	NA	NA	NA	NA	NA	NA	NA	NA	NA	NA	NA	NA	NA	NA	NA	NA	NA	NA	NA	NA	NA	NA	NA	NA	NA	NA	NA	NA	NA	NA	NA	NA	NA	NA	NA	NA	NA	NA	NA	NA	NA	NA	NA	NA	NA	NA	NA	NA	NA	NA
00074F83F7	female	27	54.3	0.497237569060773	NA	NA	NA	NA	NA	NA	NA	NA	NA	NA	NA	NA	NA	NA	NA	NA	NA	NA	NA	NA	NA	NA	NA	NA	NA	NA	NA	NA	NA	NA	NA	NA	NA	NA	NA	NA	NA	NA	NA	NA	NA	NA	NA	NA	NA	NA	NA	NA	NA	NA	NA	NA	NA	NA	NA	NA	NA	NA	NA
00074D86F9	female	23.5	54.27	0.433020084761378	NA	NA	NA	NA	NA	NA	NA	NA	NA	NA	NA	NA	NA	NA	NA	NA	NA	NA	NA	NA	NA	NA	NA	NA	NA	NA	NA	NA	NA	NA	NA	NA	NA	NA	NA	NA	NA	NA	NA	NA	NA	NA	NA	NA	NA	NA	NA	NA	NA	NA	NA	NA	NA	NA	NA	NA	NA	NA	NA
00074F8AF7	male	23	52.2	0.440613026819923	NA	NA	NA	NA	NA	NA	NA	NA	NA	NA	NA	NA	NA	NA	NA	NA	NA	NA	NA	NA	NA	NA	NA	NA	NA	NA	NA	NA	NA	NA	NA	NA	NA	NA	NA	NA	NA	NA	NA	NA	NA	NA	NA	NA	NA	NA	NA	NA	NA	NA	NA	NA	NA	NA	NA	NA	NA	NA	NA
00074F4ED0	female	23	47.92	0.479966611018364	NA	NA	NA	NA	NA	NA	NA	NA	NA	NA	NA	NA	NA	NA	NA	NA	NA	NA	NA	NA	NA	NA	NA	NA	NA	NA	NA	NA	NA	NA	NA	NA	NA	NA	NA	NA	NA	NA	NA	NA	NA	NA	NA	NA	NA	NA	NA	NA	NA	NA	NA	NA	NA	NA	NA	NA	NA	NA	NA
00074FD61B	female	23	54.19	0.42443255213139	NA	NA	NA	NA	NA	NA	NA	NA	NA	NA	NA	NA	NA	NA	NA	NA	NA	NA	NA	NA	NA	NA	NA	NA	NA	NA	NA	NA	NA	NA	NA	NA	NA	NA	NA	NA	NA	NA	NA	NA	NA	NA	NA	NA	NA	NA	NA	NA	NA	NA	NA	NA	NA	NA	NA	NA	NA	NA	NA
00074FDACF	female	24	54.2	0.44280442804428	NA	NA	NA	NA	NA	NA	NA	NA	NA	NA	NA	NA	NA	NA	NA	NA	NA	NA	NA	NA	NA	NA	NA	NA	NA	NA	NA	NA	NA	NA	NA	NA	NA	NA	NA	NA	NA	NA	NA	NA	NA	NA	NA	NA	NA	NA	NA	NA	NA	NA	NA	NA	NA	NA	NA	NA	NA	NA	NA
00074F9942	female	25.5	53.6	0.475746268656716	NA	NA	NA	NA	NA	NA	NA	NA	NA	NA	NA	NA	NA	NA	NA	NA	NA	NA	NA	NA	NA	NA	NA	NA	NA	NA	NA	NA	NA	NA	NA	NA	NA	NA	NA	NA	NA	NA	NA	NA	NA	NA	NA	NA	NA	NA	NA	NA	NA	NA	NA	NA	NA	NA	NA	NA	NA	NA	NA
00074F8D73	male	23	51.7	0.444874274661509	NA	NA	NA	NA	NA	NA	NA	NA	NA	NA	NA	NA	NA	NA	NA	NA	NA	NA	NA	NA	NA	NA	NA	NA	NA	NA	NA	NA	NA	NA	NA	NA	NA	NA	NA	NA	NA	NA	NA	NA	NA	NA	NA	NA	NA	NA	NA	NA	NA	NA	NA	NA	NA	NA	NA	NA	NA	NA	NA
00074F83E1	female	26	51.3	0.50682261208577	NA	NA	NA	NA	NA	NA	NA	NA	NA	NA	NA	NA	NA	NA	NA	NA	NA	NA	NA	NA	NA	NA	NA	NA	NA	NA	NA	NA	NA	NA	NA	NA	NA	NA	NA	NA	NA	NA	NA	NA	NA	NA	NA	NA	NA	NA	NA	NA	NA	NA	NA	NA	NA	NA	NA	NA	NA	NA	NA
0006E35C88	male	25	53.9	0.463821892393321	NA	NA	NA	NA	NA	NA	NA	NA	NA	NA	NA	NA	NA	NA	NA	NA	NA	NA	NA	NA	NA	NA	NA	NA	NA	NA	NA	NA	NA	NA	NA	NA	NA	NA	NA	NA	NA	NA	NA	NA	NA	NA	NA	NA	NA	NA	NA	NA	NA	NA	NA	NA	NA	NA	NA	NA	NA	NA	NA
00074F4707	female	23	54.28	0.423728813559322	NA	NA	NA	NA	NA	NA	NA	NA	NA	NA	NA	NA	NA	NA	NA	NA	NA	NA	NA	NA	NA	NA	NA	NA	NA	NA	NA	NA	NA	NA	NA	NA	NA	NA	NA	NA	NA	NA	NA	NA	NA	NA	NA	NA	NA	NA	NA	NA	NA	NA	NA	NA	NA	NA	NA	NA	NA	NA	NA
00074D8689	female	22	51.93	0.423647217408049	NA	NA	NA	NA	NA	NA	NA	NA	NA	NA	NA	NA	NA	NA	NA	NA	NA	NA	NA	NA	NA	NA	NA	NA	NA	NA	NA	NA	NA	NA	NA	NA	NA	NA	NA	NA	NA	NA	NA	NA	NA	NA	NA	NA	NA	NA	NA	NA	NA	NA	NA	NA	NA	NA	NA	NA	NA	NA	NA
00074FA563	male	21	55.85	0.376007162041182	NA	NA	NA	NA	NA	NA	NA	NA	NA	NA	NA	NA	NA	NA	NA	NA	NA	NA	NA	NA	NA	NA	NA	NA	NA	NA	NA	NA	NA	NA	NA	NA	NA	NA	NA	NA	NA	NA	NA	NA	NA	NA	NA	NA	NA	NA	NA	NA	NA	NA	NA	NA	NA	NA	NA	NA	NA	NA	NA
00074F48BF	female	23	54.64	0.420937042459736	NA	NA	NA	NA	NA	NA	NA	NA	NA	NA	NA	NA	NA	NA	NA	NA	NA	NA	NA	NA	NA	NA	NA	NA	NA	NA	NA	NA	NA	NA	NA	NA	NA	NA	NA	NA	NA	NA	NA	NA	NA	NA	NA	NA	NA	NA	NA	NA	NA	NA	NA	NA	NA	NA	NA	NA	NA	NA	NA
00074F7877	female	22	52.68	0.417615793470008	NA	NA	NA	NA	NA	NA	NA	NA	NA	NA	NA	NA	NA	NA	NA	NA	NA	NA	NA	NA	NA	NA	NA	NA	NA	NA	NA	NA	NA	NA	NA	NA	NA	NA	NA	NA	NA	NA	NA	NA	NA	NA	NA	NA	NA	NA	NA	NA	NA	NA	NA	NA	NA	NA	NA	NA	NA	NA	NA
00074F7C1A	female	22	52.81	0.416587767468283	NA	NA	NA	NA	NA	NA	NA	NA	NA	NA	NA	NA	NA	NA	NA	NA	NA	NA	NA	NA	NA	NA	NA	NA	NA	NA	NA	NA	NA	NA	NA	NA	NA	NA	NA	NA	NA	NA	NA	NA	NA	NA	NA	NA	NA	NA	NA	NA	NA	NA	NA	NA	NA	NA	NA	NA	NA	NA	NA
00074FAE6B	male	22	54.74	0.401899890390939	NA	NA	NA	NA	NA	NA	NA	NA	NA	NA	NA	NA	NA	NA	NA	NA	NA	NA	NA	NA	NA	NA	NA	NA	NA	NA	NA	NA	NA	NA	NA	NA	NA	NA	NA	NA	NA	NA	NA	NA	NA	NA	NA	NA	NA	NA	NA	NA	NA	NA	NA	NA	NA	NA	NA	NA	NA	NA	NA
00074F7ED2	male	23	53.02	0.43379856657865	NA	NA	NA	NA	NA	NA	NA	NA	NA	NA	NA	NA	NA	NA	NA	NA	NA	NA	NA	NA	NA	NA	NA	NA	NA	NA	NA	NA	NA	NA	NA	NA	NA	NA	NA	NA	NA	NA	NA	NA	NA	NA	NA	NA	NA	NA	NA	NA	NA	NA	NA	NA	NA	NA	NA	NA	NA	NA	NA
00074DBA1D	female	22.5	52.85	0.425733207190161	NA	NA	NA	NA	NA	NA	NA	NA	NA	NA	NA	NA	NA	NA	NA	NA	NA	NA	NA	NA	NA	NA	NA	NA	NA	NA	NA	NA	NA	NA	NA	NA	NA	NA	NA	NA	NA	NA	NA	NA	NA	NA	NA	NA	NA	NA	NA	NA	NA	NA	NA	NA	NA	NA	NA	NA	NA	NA	NA
00075D2391	female	25	55.18	0.453062703878217	NA	NA	NA	NA	NA	NA	NA	NA	NA	NA	NA	NA	NA	NA	NA	NA	NA	NA	NA	NA	NA	NA	NA	NA	NA	NA	NA	NA	NA	NA	NA	NA	NA	NA	NA	NA	NA	NA	NA	NA	NA	NA	NA	NA	NA	NA	NA	NA	NA	NA	NA	NA	NA	NA	NA	NA	NA	NA	NA
00074F094C	female	24	54.03	0.444197667962243	NA	NA	NA	NA	NA	NA	NA	NA	NA	NA	NA	NA	NA	NA	NA	NA	NA	NA	NA	NA	NA	NA	NA	NA	NA	NA	NA	NA	NA	NA	NA	NA	NA	NA	NA	NA	NA	NA	NA	NA	NA	NA	NA	NA	NA	NA	NA	NA	NA	NA	NA	NA	NA	NA	NA	NA	NA	NA	NA
00074FFE0B	female	24	54.5	0.440366972477064	NA	NA	NA	NA	NA	NA	NA	NA	NA	NA	NA	NA	NA	NA	NA	NA	NA	NA	NA	NA	NA	NA	NA	NA	NA	NA	NA	NA	NA	NA	NA	NA	NA	NA	NA	NA	NA	NA	NA	NA	NA	NA	NA	NA	NA	NA	NA	NA	NA	NA	NA	NA	NA	NA	NA	NA	NA	NA	NA
00074F55FD	female	25	53.86	0.464166357222429	NA	NA	NA	NA	NA	NA	NA	NA	NA	NA	NA	NA	NA	NA	NA	NA	NA	NA	NA	NA	NA	NA	NA	NA	NA	NA	NA	NA	NA	NA	NA	NA	NA	NA	NA	NA	NA	NA	NA	NA	NA	NA	NA	NA	NA	NA	NA	NA	NA	NA	NA	NA	NA	NA	NA	NA	NA	NA	NA
00074F5B6D	female	24	53.32	0.450112528132033	NA	NA	NA	NA	NA	NA	NA	NA	NA	NA	NA	NA	NA	NA	NA	NA	NA	NA	NA	NA	NA	NA	NA	NA	NA	NA	NA	NA	NA	NA	NA	NA	NA	NA	NA	NA	NA	NA	NA	NA	NA	NA	NA	NA	NA	NA	NA	NA	NA	NA	NA	NA	NA	NA	NA	NA	NA	NA	NA
00074F7519	female	22	53.2	0.413533834586466	NA	NA	NA	NA	NA	NA	NA	NA	NA	NA	NA	NA	NA	NA	NA	NA	NA	NA	NA	NA	NA	NA	NA	NA	NA	NA	NA	NA	NA	NA	NA	NA	NA	NA	NA	NA	NA	NA	NA	NA	NA	NA	NA	NA	NA	NA	NA	NA	NA	NA	NA	NA	NA	NA	NA	NA	NA	NA	NA
0007285AE0	female	25	56.67	0.441150520557614	NA	NA	NA	NA	NA	NA	NA	NA	NA	NA	NA	NA	NA	NA	NA	NA	NA	NA	NA	NA	NA	NA	NA	NA	NA	NA	NA	NA	NA	NA	NA	NA	NA	NA	NA	NA	NA	NA	NA	NA	NA	NA	NA	NA	NA	NA	NA	NA	NA	NA	NA	NA	NA	NA	NA	NA	NA	NA	NA
00074F4679	female	25	53.2	0.469924812030075	NA	NA	NA	NA	NA	NA	NA	NA	NA	NA	NA	NA	NA	NA	NA	NA	NA	NA	NA	NA	NA	NA	NA	NA	NA	NA	NA	NA	NA	NA	NA	NA	NA	NA	NA	NA	NA	NA	NA	NA	NA	NA	NA	NA	NA	NA	NA	NA	NA	NA	NA	NA	NA	NA	NA	NA	NA	NA	NA
00074F51B2	female	24	53.9	0.445269016697588	NA	NA	NA	NA	NA	NA	NA	NA	NA	NA	NA	NA	NA	NA	NA	NA	NA	NA	NA	NA	NA	NA	NA	NA	NA	NA	NA	NA	NA	NA	NA	NA	NA	NA	NA	NA	NA	NA	NA	NA	NA	NA	NA	NA	NA	NA	NA	NA	NA	NA	NA	NA	NA	NA	NA	NA	NA	NA	NA
00074DCB1B	female	24	55.6	0.431654676258993	NA	NA	NA	NA	NA	NA	NA	NA	NA	NA	NA	NA	NA	NA	NA	NA	NA	NA	NA	NA	NA	NA	NA	NA	NA	NA	NA	NA	NA	NA	NA	NA	NA	NA	NA	NA	NA	NA	NA	NA	NA	NA	NA	NA	NA	NA	NA	NA	NA	NA	NA	NA	NA	NA	NA	NA	NA	NA	NA
00074F8AE3	female	21	54.34	0.386455649613544	NA	NA	NA	NA	NA	NA	NA	NA	NA	NA	NA	NA	NA	NA	NA	NA	NA	NA	NA	NA	NA	NA	NA	NA	NA	NA	NA	NA	NA	NA	NA	NA	NA	NA	NA	NA	NA	NA	NA	NA	NA	NA	NA	NA	NA	NA	NA	NA	NA	NA	NA	NA	NA	NA	NA	NA	NA	NA	NA
00074F71F6	male	23	54.23	0.424119491056611	NA	NA	NA	NA	NA	NA	NA	NA	NA	NA	NA	NA	NA	NA	NA	NA	NA	NA	NA	NA	NA	NA	NA	NA	NA	NA	NA	NA	NA	NA	NA	NA	NA	NA	NA	NA	NA	NA	NA	NA	NA	NA	NA	NA	NA	NA	NA	NA	NA	NA	NA	NA	NA	NA	NA	NA	NA	NA	NA
00074F7474	female	24	52.48	0.457317073170732	NA	NA	NA	NA	NA	NA	NA	NA	NA	NA	NA	NA	NA	NA	NA	NA	NA	NA	NA	NA	NA	NA	NA	NA	NA	NA	NA	NA	NA	NA	NA	NA	NA	NA	NA	NA	NA	NA	NA	NA	NA	NA	NA	NA	NA	NA	NA	NA	NA	NA	NA	NA	NA	NA	NA	NA	NA	NA	NA
00074F7CEA	female	23	55.06	0.417726116963313	NA	NA	NA	NA	NA	NA	NA	NA	NA	NA	NA	NA	NA	NA	NA	NA	NA	NA	NA	NA	NA	NA	NA	NA	NA	NA	NA	NA	NA	NA	NA	NA	NA	NA	NA	NA	NA	NA	NA	NA	NA	NA	NA	NA	NA	NA	NA	NA	NA	NA	NA	NA	NA	NA	NA	NA	NA	NA	NA
00074FA565	male	22.5	51.36	0.438084112149533	NA	NA	NA	NA	NA	NA	NA	NA	NA	NA	NA	NA	NA	NA	NA	NA	NA	NA	NA	NA	NA	NA	NA	NA	NA	NA	NA	NA	NA	NA	NA	NA	NA	NA	NA	NA	NA	NA	NA	NA	NA	NA	NA	NA	NA	NA	NA	NA	NA	NA	NA	NA	NA	NA	NA	NA	NA	NA	NA
00074FA391	female	22	53.66	0.409988818486769	NA	NA	NA	NA	NA	NA	NA	NA	NA	NA	NA	NA	NA	NA	NA	NA	NA	NA	NA	NA	NA	NA	NA	NA	NA	NA	NA	NA	NA	NA	NA	NA	NA	NA	NA	NA	NA	NA	NA	NA	NA	NA	NA	NA	NA	NA	NA	NA	NA	NA	NA	NA	NA	NA	NA	NA	NA	NA	NA
00074F406A	female	21	54.4	0.386029411764706	NA	NA	NA	NA	NA	NA	NA	NA	NA	NA	NA	NA	NA	NA	NA	NA	NA	NA	NA	NA	NA	NA	NA	NA	NA	NA	NA	NA	NA	NA	NA	NA	NA	NA	NA	NA	NA	NA	NA	NA	NA	NA	NA	NA	NA	NA	NA	NA	NA	NA	NA	NA	NA	NA	NA	NA	NA	NA	NA
00074FB0CF	female	22.5	54.58	0.412238915353609	NA	NA	NA	NA	NA	NA	NA	NA	NA	NA	NA	NA	NA	NA	NA	NA	NA	NA	NA	NA	NA	NA	NA	NA	NA	NA	NA	NA	NA	NA	NA	NA	NA	NA	NA	NA	NA	NA	NA	NA	NA	NA	NA	NA	NA	NA	NA	NA	NA	NA	NA	NA	NA	NA	NA	NA	NA	NA	NA
00074F57D4	female	22	56.66	0.388280974232263	NA	NA	NA	NA	NA	NA	NA	NA	NA	NA	NA	NA	NA	NA	NA	NA	NA	NA	NA	NA	NA	NA	NA	NA	NA	NA	NA	NA	NA	NA	NA	NA	NA	NA	NA	NA	NA	NA	NA	NA	NA	NA	NA	NA	NA	NA	NA	NA	NA	NA	NA	NA	NA	NA	NA	NA	NA	NA	NA
00074F8836	female	22	54.12	0.40650406504065	NA	NA	NA	NA	NA	NA	NA	NA	NA	NA	NA	NA	NA	NA	NA	NA	NA	NA	NA	NA	NA	NA	NA	NA	NA	NA	NA	NA	NA	NA	NA	NA	NA	NA	NA	NA	NA	NA	NA	NA	NA	NA	NA	NA	NA	NA	NA	NA	NA	NA	NA	NA	NA	NA	NA	NA	NA	NA	NA
00074F703C	female	25.5	55.06	0.463131129676716	NA	NA	NA	NA	NA	NA	NA	NA	NA	NA	NA	NA	NA	NA	NA	NA	NA	NA	NA	NA	NA	NA	NA	NA	NA	NA	NA	NA	NA	NA	NA	NA	NA	NA	NA	NA	NA	NA	NA	NA	NA	NA	NA	NA	NA	NA	NA	NA	NA	NA	NA	NA	NA	NA	NA	NA	NA	NA	NA
00074F9B9A	female	26	53.3	0.487804878048781	NA	NA	NA	NA	NA	NA	NA	NA	NA	NA	NA	NA	NA	NA	NA	NA	NA	NA	NA	NA	NA	NA	NA	NA	NA	NA	NA	NA	NA	NA	NA	NA	NA	NA	NA	NA	NA	NA	NA	NA	NA	NA	NA	NA	NA	NA	NA	NA	NA	NA	NA	NA	NA	NA	NA	NA	NA	NA	NA
00074F9D31	female	27	55.16	0.489485134155185	NA	NA	NA	NA	NA	NA	NA	NA	NA	NA	NA	NA	NA	NA	NA	NA	NA	NA	NA	NA	NA	NA	NA	NA	NA	NA	NA	NA	NA	NA	NA	NA	NA	NA	NA	NA	NA	NA	NA	NA	NA	NA	NA	NA	NA	NA	NA	NA	NA	NA	NA	NA	NA	NA	NA	NA	NA	NA	NA
00074FE2AE	female	27	57.07	0.4731032065884	NA	NA	NA	NA	NA	NA	NA	NA	NA	NA	NA	NA	NA	NA	NA	NA	NA	NA	NA	NA	NA	NA	NA	NA	NA	NA	NA	NA	NA	NA	NA	NA	NA	NA	NA	NA	NA	NA	NA	NA	NA	NA	NA	NA	NA	NA	NA	NA	NA	NA	NA	NA	NA	NA	NA	NA	NA	NA	NA
00074F4E32	female	26	52.11	0.498944540395318	NA	NA	NA	NA	NA	NA	NA	NA	NA	NA	NA	NA	NA	NA	NA	NA	NA	NA	NA	NA	NA	NA	NA	NA	NA	NA	NA	NA	NA	NA	NA	NA	NA	NA	NA	NA	NA	NA	NA	NA	NA	NA	NA	NA	NA	NA	NA	NA	NA	NA	NA	NA	NA	NA	NA	NA	NA	NA	NA
00074F4945	female	24.5	52.71	0.464807436918991	NA	NA	NA	NA	NA	NA	NA	NA	NA	NA	NA	NA	NA	NA	NA	NA	NA	NA	NA	NA	NA	NA	NA	NA	NA	NA	NA	NA	NA	NA	NA	NA	NA	NA	NA	NA	NA	NA	NA	NA	NA	NA	NA	NA	NA	NA	NA	NA	NA	NA	NA	NA	NA	NA	NA	NA	NA	NA	NA
00074F9D34	female	25	54.34	0.460066249539934	NA	NA	NA	NA	NA	NA	NA	NA	NA	NA	NA	NA	NA	NA	NA	NA	NA	NA	NA	NA	NA	NA	NA	NA	NA	NA	NA	NA	NA	NA	NA	NA	NA	NA	NA	NA	NA	NA	NA	NA	NA	NA	NA	NA	NA	NA	NA	NA	NA	NA	NA	NA	NA	NA	NA	NA	NA	NA	NA
00074FC1CD	female	23	55.03	0.417953843358168	NA	NA	NA	NA	NA	NA	NA	NA	NA	NA	NA	NA	NA	NA	NA	NA	NA	NA	NA	NA	NA	NA	NA	NA	NA	NA	NA	NA	NA	NA	NA	NA	NA	NA	NA	NA	NA	NA	NA	NA	NA	NA	NA	NA	NA	NA	NA	NA	NA	NA	NA	NA	NA	NA	NA	NA	NA	NA	NA
00074F708B	female	26	54.9	0.473588342440801	NA	NA	NA	NA	NA	NA	NA	NA	NA	NA	NA	NA	NA	NA	NA	NA	NA	NA	NA	NA	NA	NA	NA	NA	NA	NA	NA	NA	NA	NA	NA	NA	NA	NA	NA	NA	NA	NA	NA	NA	NA	NA	NA	NA	NA	NA	NA	NA	NA	NA	NA	NA	NA	NA	NA	NA	NA	NA	NA
00074FAD56	female	23	54.62	0.421091175393629	NA	NA	NA	NA	NA	NA	NA	NA	NA	NA	NA	NA	NA	NA	NA	NA	NA	NA	NA	NA	NA	NA	NA	NA	NA	NA	NA	NA	NA	NA	NA	NA	NA	NA	NA	NA	NA	NA	NA	NA	NA	NA	NA	NA	NA	NA	NA	NA	NA	NA	NA	NA	NA	NA	NA	NA	NA	NA	NA
00074F9706	female	25	54.7	0.457038391224863	NA	NA	NA	NA	NA	NA	NA	NA	NA	NA	NA	NA	NA	NA	NA	NA	NA	NA	NA	NA	NA	NA	NA	NA	NA	NA	NA	NA	NA	NA	NA	NA	NA	NA	NA	NA	NA	NA	NA	NA	NA	NA	NA	NA	NA	NA	NA	NA	NA	NA	NA	NA	NA	NA	NA	NA	NA	NA	NA
00074F6AEC	female	23	53.71	0.428225656302365	NA	NA	NA	NA	NA	NA	NA	NA	NA	NA	NA	NA	NA	NA	NA	NA	NA	NA	NA	NA	NA	NA	NA	NA	NA	NA	NA	NA	NA	NA	NA	NA	NA	NA	NA	NA	NA	NA	NA	NA	NA	NA	NA	NA	NA	NA	NA	NA	NA	NA	NA	NA	NA	NA	NA	NA	NA	NA	NA
00074FBD42	female	24	55.58	0.431810003598417	NA	NA	NA	NA	NA	NA	NA	NA	NA	NA	NA	NA	NA	NA	NA	NA	NA	NA	NA	NA	NA	NA	NA	NA	NA	NA	NA	NA	NA	NA	NA	NA	NA	NA	NA	NA	NA	NA	NA	NA	NA	NA	NA	NA	NA	NA	NA	NA	NA	NA	NA	NA	NA	NA	NA	NA	NA	NA	NA
00074F7ED6	female	23	54.67	0.420706054508871	NA	NA	NA	NA	NA	NA	NA	NA	NA	NA	NA	NA	NA	NA	NA	NA	NA	NA	NA	NA	NA	NA	NA	NA	NA	NA	NA	NA	NA	NA	NA	NA	NA	NA	NA	NA	NA	NA	NA	NA	NA	NA	NA	NA	NA	NA	NA	NA	NA	NA	NA	NA	NA	NA	NA	NA	NA	NA	NA
00074F92B9	female	23	54.04	0.425610658771281	NA	NA	NA	NA	NA	NA	NA	NA	NA	NA	NA	NA	NA	NA	NA	NA	NA	NA	NA	NA	NA	NA	NA	NA	NA	NA	NA	NA	NA	NA	NA	NA	NA	NA	NA	NA	NA	NA	NA	NA	NA	NA	NA	NA	NA	NA	NA	NA	NA	NA	NA	NA	NA	NA	NA	NA	NA	NA	NA
00074F7B6F	female	33	52.07	0.633762243134242	NA	NA	NA	NA	NA	NA	NA	NA	NA	NA	NA	NA	NA	NA	NA	NA	NA	NA	NA	NA	NA	NA	NA	NA	NA	NA	NA	NA	NA	NA	NA	NA	NA	NA	NA	NA	NA	NA	NA	NA	NA	NA	NA	NA	NA	NA	NA	NA	NA	NA	NA	NA	NA	NA	NA	NA	NA	NA	NA
00074FF87C	female	21	53	0.39622641509434	NA	NA	NA	NA	NA	NA	NA	NA	NA	NA	NA	NA	NA	NA	NA	NA	NA	NA	NA	NA	NA	NA	NA	NA	NA	NA	NA	NA	NA	NA	NA	NA	NA	NA	NA	NA	NA	NA	NA	NA	NA	NA	NA	NA	NA	NA	NA	NA	NA	NA	NA	NA	NA	NA	NA	NA	NA	NA	NA
00074F4FE6	female	25.5	53.84	0.473625557206538	NA	NA	NA	NA	NA	NA	NA	NA	NA	NA	NA	NA	NA	NA	NA	NA	NA	NA	NA	NA	NA	NA	NA	NA	NA	NA	NA	NA	NA	NA	NA	NA	NA	NA	NA	NA	NA	NA	NA	NA	NA	NA	NA	NA	NA	NA	NA	NA	NA	NA	NA	NA	NA	NA	NA	NA	NA	NA	NA
00074F7223	female	25	56.62	0.441540091840339	NA	NA	NA	NA	NA	NA	NA	NA	NA	NA	NA	NA	NA	NA	NA	NA	NA	NA	NA	NA	NA	NA	NA	NA	NA	NA	NA	NA	NA	NA	NA	NA	NA	NA	NA	NA	NA	NA	NA	NA	NA	NA	NA	NA	NA	NA	NA	NA	NA	NA	NA	NA	NA	NA	NA	NA	NA	NA	NA
00074F48BE	female	32	55.94	0.572041473006793	NA	NA	NA	NA	NA	NA	NA	NA	NA	NA	NA	NA	NA	NA	NA	NA	NA	NA	NA	NA	NA	NA	NA	NA	NA	NA	NA	NA	NA	NA	NA	NA	NA	NA	NA	NA	NA	NA	NA	NA	NA	NA	NA	NA	NA	NA	NA	NA	NA	NA	NA	NA	NA	NA	NA	NA	NA	NA	NA
00074FA2BD	male	26	54.54	0.476714338100477	NA	NA	NA	NA	NA	NA	NA	NA	NA	NA	NA	NA	NA	NA	NA	NA	NA	NA	NA	NA	NA	NA	NA	NA	NA	NA	NA	NA	NA	NA	NA	NA	NA	NA	NA	NA	NA	NA	NA	NA	NA	NA	NA	NA	NA	NA	NA	NA	NA	NA	NA	NA	NA	NA	NA	NA	NA	NA	NA
00074F5D87	male	23	54.98	0.418333939614405	NA	NA	NA	NA	NA	NA	NA	NA	NA	NA	NA	NA	NA	NA	NA	NA	NA	NA	NA	NA	NA	NA	NA	NA	NA	NA	NA	NA	NA	NA	NA	NA	NA	NA	NA	NA	NA	NA	NA	NA	NA	NA	NA	NA	NA	NA	NA	NA	NA	NA	NA	NA	NA	NA	NA	NA	NA	NA	NA
00074F8779	female	23	54.1	0.425138632162662	NA	NA	NA	NA	NA	NA	NA	NA	NA	NA	NA	NA	NA	NA	NA	NA	NA	NA	NA	NA	NA	NA	NA	NA	NA	NA	NA	NA	NA	NA	NA	NA	NA	NA	NA	NA	NA	NA	NA	NA	NA	NA	NA	NA	NA	NA	NA	NA	NA	NA	NA	NA	NA	NA	NA	NA	NA	NA	NA
00074F8C4E	female	25	53.84	0.464338781575037	NA	NA	NA	NA	NA	NA	NA	NA	NA	NA	NA	NA	NA	NA	NA	NA	NA	NA	NA	NA	NA	NA	NA	NA	NA	NA	NA	NA	NA	NA	NA	NA	NA	NA	NA	NA	NA	NA	NA	NA	NA	NA	NA	NA	NA	NA	NA	NA	NA	NA	NA	NA	NA	NA	NA	NA	NA	NA	NA
00074F7F29	female	20	52.25	0.382775119617225	NA	NA	NA	NA	NA	NA	NA	NA	NA	NA	NA	NA	NA	NA	NA	NA	NA	NA	NA	NA	NA	NA	NA	NA	NA	NA	NA	NA	NA	NA	NA	NA	NA	NA	NA	NA	NA	NA	NA	NA	NA	NA	NA	NA	NA	NA	NA	NA	NA	NA	NA	NA	NA	NA	NA	NA	NA	NA	NA
00074DE67C	female	22	56.2	0.391459074733096	NA	NA	NA	NA	NA	NA	NA	NA	NA	NA	NA	NA	NA	NA	NA	NA	NA	NA	NA	NA	NA	NA	NA	NA	NA	NA	NA	NA	NA	NA	NA	NA	NA	NA	NA	NA	NA	NA	NA	NA	NA	NA	NA	NA	NA	NA	NA	NA	NA	NA	NA	NA	NA	NA	NA	NA	NA	NA	NA
00074D91DB	female	22	54.66	0.402488108305891	NA	NA	NA	NA	NA	NA	NA	NA	NA	NA	NA	NA	NA	NA	NA	NA	NA	NA	NA	NA	NA	NA	NA	NA	NA	NA	NA	NA	NA	NA	NA	NA	NA	NA	NA	NA	NA	NA	NA	NA	NA	NA	NA	NA	NA	NA	NA	NA	NA	NA	NA	NA	NA	NA	NA	NA	NA	NA	NA
00074C38CF	female	23	52.33	0.439518440665011	NA	NA	NA	NA	NA	NA	NA	NA	NA	NA	NA	NA	NA	NA	NA	NA	NA	NA	NA	NA	NA	NA	NA	NA	NA	NA	NA	NA	NA	NA	NA	NA	NA	NA	NA	NA	NA	NA	NA	NA	NA	NA	NA	NA	NA	NA	NA	NA	NA	NA	NA	NA	NA	NA	NA	NA	NA	NA	NA
00074F5D8F	male	22	53.63	0.410218161476785	NA	NA	NA	NA	NA	NA	NA	NA	NA	NA	NA	NA	NA	NA	NA	NA	NA	NA	NA	NA	NA	NA	NA	NA	NA	NA	NA	NA	NA	NA	NA	NA	NA	NA	NA	NA	NA	NA	NA	NA	NA	NA	NA	NA	NA	NA	NA	NA	NA	NA	NA	NA	NA	NA	NA	NA	NA	NA	NA
00074F73CC	female	20	52.12	0.383729854182655	NA	NA	NA	NA	NA	NA	NA	NA	NA	NA	NA	NA	NA	NA	NA	NA	NA	NA	NA	NA	NA	NA	NA	NA	NA	NA	NA	NA	NA	NA	NA	NA	NA	NA	NA	NA	NA	NA	NA	NA	NA	NA	NA	NA	NA	NA	NA	NA	NA	NA	NA	NA	NA	NA	NA	NA	NA	NA	NA
00074F4D85	female	25	54.57	0.458127176104086	NA	NA	NA	NA	NA	NA	NA	NA	NA	NA	NA	NA	NA	NA	NA	NA	NA	NA	NA	NA	NA	NA	NA	NA	NA	NA	NA	NA	NA	NA	NA	NA	NA	NA	NA	NA	NA	NA	NA	NA	NA	NA	NA	NA	NA	NA	NA	NA	NA	NA	NA	NA	NA	NA	NA	NA	NA	NA	NA
00074F4E22	female	21	54.36	0.386313465783664	NA	NA	NA	NA	NA	NA	NA	NA	NA	NA	NA	NA	NA	NA	NA	NA	NA	NA	NA	NA	NA	NA	NA	NA	NA	NA	NA	NA	NA	NA	NA	NA	NA	NA	NA	NA	NA	NA	NA	NA	NA	NA	NA	NA	NA	NA	NA	NA	NA	NA	NA	NA	NA	NA	NA	NA	NA	NA	NA
00074F8EBF	female	22	53.93	0.407936213610235	NA	NA	NA	NA	NA	NA	NA	NA	NA	NA	NA	NA	NA	NA	NA	NA	NA	NA	NA	NA	NA	NA	NA	NA	NA	NA	NA	NA	NA	NA	NA	NA	NA	NA	NA	NA	NA	NA	NA	NA	NA	NA	NA	NA	NA	NA	NA	NA	NA	NA	NA	NA	NA	NA	NA	NA	NA	NA	NA
00074FA07E	female	27	54.02	0.499814883376527	NA	NA	NA	NA	NA	NA	NA	NA	NA	NA	NA	NA	NA	NA	NA	NA	NA	NA	NA	NA	NA	NA	NA	NA	NA	NA	NA	NA	NA	NA	NA	NA	NA	NA	NA	NA	NA	NA	NA	NA	NA	NA	NA	NA	NA	NA	NA	NA	NA	NA	NA	NA	NA	NA	NA	NA	NA	NA	NA
00074F0553	female	27	56	0.482142857142857	NA	NA	NA	NA	NA	NA	NA	NA	NA	NA	NA	NA	NA	NA	NA	NA	NA	NA	NA	NA	NA	NA	NA	NA	NA	NA	NA	NA	NA	NA	NA	NA	NA	NA	NA	NA	NA	NA	NA	NA	NA	NA	NA	NA	NA	NA	NA	NA	NA	NA	NA	NA	NA	NA	NA	NA	NA	NA	NA
00074F98BB	female	24.5	54.1	0.452865064695009	NA	NA	NA	NA	NA	NA	NA	NA	NA	NA	NA	NA	NA	NA	NA	NA	NA	NA	NA	NA	NA	NA	NA	NA	NA	NA	NA	NA	NA	NA	NA	NA	NA	NA	NA	NA	NA	NA	NA	NA	NA	NA	NA	NA	NA	NA	NA	NA	NA	NA	NA	NA	NA	NA	NA	NA	NA	NA	NA
00074F6E6B	female	27	53.96	0.500370644922165	NA	NA	NA	NA	NA	NA	NA	NA	NA	NA	NA	NA	NA	NA	NA	NA	NA	NA	NA	NA	NA	NA	NA	NA	NA	NA	NA	NA	NA	NA	NA	NA	NA	NA	NA	NA	NA	NA	NA	NA	NA	NA	NA	NA	NA	NA	NA	NA	NA	NA	NA	NA	NA	NA	NA	NA	NA	NA	NA
00074F5FA3	female	27	56.35	0.479148181011535	NA	NA	NA	NA	NA	NA	NA	NA	NA	NA	NA	NA	NA	NA	NA	NA	NA	NA	NA	NA	NA	NA	NA	NA	NA	NA	NA	NA	NA	NA	NA	NA	NA	NA	NA	NA	NA	NA	NA	NA	NA	NA	NA	NA	NA	NA	NA	NA	NA	NA	NA	NA	NA	NA	NA	NA	NA	NA	NA
00074F77FC	male	24	52.35	0.458452722063037	NA	NA	NA	NA	NA	NA	NA	NA	NA	NA	NA	NA	NA	NA	NA	NA	NA	NA	NA	NA	NA	NA	NA	NA	NA	NA	NA	NA	NA	NA	NA	NA	NA	NA	NA	NA	NA	NA	NA	NA	NA	NA	NA	NA	NA	NA	NA	NA	NA	NA	NA	NA	NA	NA	NA	NA	NA	NA	NA
00074F70C8	female	24	54.7	0.438756855575868	NA	NA	NA	NA	NA	NA	NA	NA	NA	NA	NA	NA	NA	NA	NA	NA	NA	NA	NA	NA	NA	NA	NA	NA	NA	NA	NA	NA	NA	NA	NA	NA	NA	NA	NA	NA	NA	NA	NA	NA	NA	NA	NA	NA	NA	NA	NA	NA	NA	NA	NA	NA	NA	NA	NA	NA	NA	NA	NA
00074F953F	female	28	55.95	0.500446827524575	NA	NA	NA	NA	NA	NA	NA	NA	NA	NA	NA	NA	NA	NA	NA	NA	NA	NA	NA	NA	NA	NA	NA	NA	NA	NA	NA	NA	NA	NA	NA	NA	NA	NA	NA	NA	NA	NA	NA	NA	NA	NA	NA	NA	NA	NA	NA	NA	NA	NA	NA	NA	NA	NA	NA	NA	NA	NA	NA
00074FDAAA	male	22	52.11	0.422183841872961	NA	NA	NA	NA	NA	NA	NA	NA	NA	NA	NA	NA	NA	NA	NA	NA	NA	NA	NA	NA	NA	NA	NA	NA	NA	NA	NA	NA	NA	NA	NA	NA	NA	NA	NA	NA	NA	NA	NA	NA	NA	NA	NA	NA	NA	NA	NA	NA	NA	NA	NA	NA	NA	NA	NA	NA	NA	NA	NA
00074F83F0	female	24	53.14	0.451637184794881	NA	NA	NA	NA	NA	NA	NA	NA	NA	NA	NA	NA	NA	NA	NA	NA	NA	NA	NA	NA	NA	NA	NA	NA	NA	NA	NA	NA	NA	NA	NA	NA	NA	NA	NA	NA	NA	NA	NA	NA	NA	NA	NA	NA	NA	NA	NA	NA	NA	NA	NA	NA	NA	NA	NA	NA	NA	NA	NA
00074F9AD0	female	24	52.95	0.453257790368272	NA	NA	NA	NA	NA	NA	NA	NA	NA	NA	NA	NA	NA	NA	NA	NA	NA	NA	NA	NA	NA	NA	NA	NA	NA	NA	NA	NA	NA	NA	NA	NA	NA	NA	NA	NA	NA	NA	NA	NA	NA	NA	NA	NA	NA	NA	NA	NA	NA	NA	NA	NA	NA	NA	NA	NA	NA	NA	NA
00074F7B27	male	24.5	54.82	0.446917183509668	NA	NA	NA	NA	NA	NA	NA	NA	NA	NA	NA	NA	NA	NA	NA	NA	NA	NA	NA	NA	NA	NA	NA	NA	NA	NA	NA	NA	NA	NA	NA	NA	NA	NA	NA	NA	NA	NA	NA	NA	NA	NA	NA	NA	NA	NA	NA	NA	NA	NA	NA	NA	NA	NA	NA	NA	NA	NA	NA
00074F7BDD	female	22	54.28	0.405305821665438	NA	NA	NA	NA	NA	NA	NA	NA	NA	NA	NA	NA	NA	NA	NA	NA	NA	NA	NA	NA	NA	NA	NA	NA	NA	NA	NA	NA	NA	NA	NA	NA	NA	NA	NA	NA	NA	NA	NA	NA	NA	NA	NA	NA	NA	NA	NA	NA	NA	NA	NA	NA	NA	NA	NA	NA	NA	NA	NA
00075B3EF7	male	20	52.7	0.379506641366224	NA	NA	NA	NA	NA	NA	NA	NA	NA	NA	NA	NA	NA	NA	NA	NA	NA	NA	NA	NA	NA	NA	NA	NA	NA	NA	NA	NA	NA	NA	NA	NA	NA	NA	NA	NA	NA	NA	NA	NA	NA	NA	NA	NA	NA	NA	NA	NA	NA	NA	NA	NA	NA	NA	NA	NA	NA	NA	NA
00074F655E	female	21.5	52.5	0.40952380952381	NA	NA	NA	NA	NA	NA	NA	NA	NA	NA	NA	NA	NA	NA	NA	NA	NA	NA	NA	NA	NA	NA	NA	NA	NA	NA	NA	NA	NA	NA	NA	NA	NA	NA	NA	NA	NA	NA	NA	NA	NA	NA	NA	NA	NA	NA	NA	NA	NA	NA	NA	NA	NA	NA	NA	NA	NA	NA	NA
00071E563E	female	23	53.88	0.426874536005939	NA	NA	NA	NA	NA	NA	NA	NA	NA	NA	NA	NA	NA	NA	NA	NA	NA	NA	NA	NA	NA	NA	NA	NA	NA	NA	NA	NA	NA	NA	NA	NA	NA	NA	NA	NA	NA	NA	NA	NA	NA	NA	NA	NA	NA	NA	NA	NA	NA	NA	NA	NA	NA	NA	NA	NA	NA	NA	NA
00075CE177	male	25	53.15	0.470366886171214	NA	NA	NA	NA	NA	NA	NA	NA	NA	NA	NA	NA	NA	NA	NA	NA	NA	NA	NA	NA	NA	NA	NA	NA	NA	NA	NA	NA	NA	NA	NA	NA	NA	NA	NA	NA	NA	NA	NA	NA	NA	NA	NA	NA	NA	NA	NA	NA	NA	NA	NA	NA	NA	NA	NA	NA	NA	NA	NA
000786C2E5	male	22	53.13	0.41407867494824	NA	NA	NA	NA	NA	NA	NA	NA	NA	NA	NA	NA	NA	NA	NA	NA	NA	NA	NA	NA	NA	NA	NA	NA	NA	NA	NA	NA	NA	NA	NA	NA	NA	NA	NA	NA	NA	NA	NA	NA	NA	NA	NA	NA	NA	NA	NA	NA	NA	NA	NA	NA	NA	NA	NA	NA	NA	NA	NA
000786D256	female	25	53.73	0.465289410013028	NA	NA	NA	NA	NA	NA	NA	NA	NA	NA	NA	NA	NA	NA	NA	NA	NA	NA	NA	NA	NA	NA	NA	NA	NA	NA	NA	NA	NA	NA	NA	NA	NA	NA	NA	NA	NA	NA	NA	NA	NA	NA	NA	NA	NA	NA	NA	NA	NA	NA	NA	NA	NA	NA	NA	NA	NA	NA	NA
0007885892	female	24	53.92	0.445103857566766	NA	NA	NA	NA	NA	NA	NA	NA	NA	NA	NA	NA	NA	NA	NA	NA	NA	NA	NA	NA	NA	NA	NA	NA	NA	NA	NA	NA	NA	NA	NA	NA	NA	NA	NA	NA	NA	NA	NA	NA	NA	NA	NA	NA	NA	NA	NA	NA	NA	NA	NA	NA	NA	NA	NA	NA	NA	NA	NA
00078696FA	female	24	54.87	0.437397484964461	NA	NA	NA	NA	NA	NA	NA	NA	NA	NA	NA	NA	NA	NA	NA	NA	NA	NA	NA	NA	NA	NA	NA	NA	NA	NA	NA	NA	NA	NA	NA	NA	NA	NA	NA	NA	NA	NA	NA	NA	NA	NA	NA	NA	NA	NA	NA	NA	NA	NA	NA	NA	NA	NA	NA	NA	NA	NA	NA
000786CA85	female	23	54.75	0.420091324200913	NA	NA	NA	NA	NA	NA	NA	NA	NA	NA	NA	NA	NA	NA	NA	NA	NA	NA	NA	NA	NA	NA	NA	NA	NA	NA	NA	NA	NA	NA	NA	NA	NA	NA	NA	NA	NA	NA	NA	NA	NA	NA	NA	NA	NA	NA	NA	NA	NA	NA	NA	NA	NA	NA	NA	NA	NA	NA	NA
00078691AA	male	23	54.32	0.423416789396171	NA	NA	NA	NA	NA	NA	NA	NA	NA	NA	NA	NA	NA	NA	NA	NA	NA	NA	NA	NA	NA	NA	NA	NA	NA	NA	NA	NA	NA	NA	NA	NA	NA	NA	NA	NA	NA	NA	NA	NA	NA	NA	NA	NA	NA	NA	NA	NA	NA	NA	NA	NA	NA	NA	NA	NA	NA	NA	NA
000786CAC9	female	26	54.05	0.481036077705828	NA	NA	NA	NA	NA	NA	NA	NA	NA	NA	NA	NA	NA	NA	NA	NA	NA	NA	NA	NA	NA	NA	NA	NA	NA	NA	NA	NA	NA	NA	NA	NA	NA	NA	NA	NA	NA	NA	NA	NA	NA	NA	NA	NA	NA	NA	NA	NA	NA	NA	NA	NA	NA	NA	NA	NA	NA	NA	NA
000786FA39	female	24	54.55	0.439963336388634	NA	NA	NA	NA	NA	NA	NA	NA	NA	NA	NA	NA	NA	NA	NA	NA	NA	NA	NA	NA	NA	NA	NA	NA	NA	NA	NA	NA	NA	NA	NA	NA	NA	NA	NA	NA	NA	NA	NA	NA	NA	NA	NA	NA	NA	NA	NA	NA	NA	NA	NA	NA	NA	NA	NA	NA	NA	NA	NA
0007884F93	female	24	56.38	0.425682866264633	NA	NA	NA	NA	NA	NA	NA	NA	NA	NA	NA	NA	NA	NA	NA	NA	NA	NA	NA	NA	NA	NA	NA	NA	NA	NA	NA	NA	NA	NA	NA	NA	NA	NA	NA	NA	NA	NA	NA	NA	NA	NA	NA	NA	NA	NA	NA	NA	NA	NA	NA	NA	NA	NA	NA	NA	NA	NA	NA
000787BA1D	female	28.5	56.24	0.506756756756757	NA	NA	NA	NA	NA	NA	NA	NA	NA	NA	NA	NA	NA	NA	NA	NA	NA	NA	NA	NA	NA	NA	NA	NA	NA	NA	NA	NA	NA	NA	NA	NA	NA	NA	NA	NA	NA	NA	NA	NA	NA	NA	NA	NA	NA	NA	NA	NA	NA	NA	NA	NA	NA	NA	NA	NA	NA	NA	NA
00078857F2	female	23	55.37	0.415387393895611	NA	NA	NA	NA	NA	NA	NA	NA	NA	NA	NA	NA	NA	NA	NA	NA	NA	NA	NA	NA	NA	NA	NA	NA	NA	NA	NA	NA	NA	NA	NA	NA	NA	NA	NA	NA	NA	NA	NA	NA	NA	NA	NA	NA	NA	NA	NA	NA	NA	NA	NA	NA	NA	NA	NA	NA	NA	NA	NA
00078859E7	female	24	54.73	0.438516353005664	NA	NA	NA	NA	NA	NA	NA	NA	NA	NA	NA	NA	NA	NA	NA	NA	NA	NA	NA	NA	NA	NA	NA	NA	NA	NA	NA	NA	NA	NA	NA	NA	NA	NA	NA	NA	NA	NA	NA	NA	NA	NA	NA	NA	NA	NA	NA	NA	NA	NA	NA	NA	NA	NA	NA	NA	NA	NA	NA
000786CEC8	female	22.5	53.74	0.418682545589877	NA	NA	NA	NA	NA	NA	NA	NA	NA	NA	NA	NA	NA	NA	NA	NA	NA	NA	NA	NA	NA	NA	NA	NA	NA	NA	NA	NA	NA	NA	NA	NA	NA	NA	NA	NA	NA	NA	NA	NA	NA	NA	NA	NA	NA	NA	NA	NA	NA	NA	NA	NA	NA	NA	NA	NA	NA	NA	NA
0007869530	male	22	52.95	0.415486307837583	NA	NA	NA	NA	NA	NA	NA	NA	NA	NA	NA	NA	NA	NA	NA	NA	NA	NA	NA	NA	NA	NA	NA	NA	NA	NA	NA	NA	NA	NA	NA	NA	NA	NA	NA	NA	NA	NA	NA	NA	NA	NA	NA	NA	NA	NA	NA	NA	NA	NA	NA	NA	NA	NA	NA	NA	NA	NA	NA
000786D243	female	21	56.79	0.369783412572636	NA	NA	NA	NA	NA	NA	NA	NA	NA	NA	NA	NA	NA	NA	NA	NA	NA	NA	NA	NA	NA	NA	NA	NA	NA	NA	NA	NA	NA	NA	NA	NA	NA	NA	NA	NA	NA	NA	NA	NA	NA	NA	NA	NA	NA	NA	NA	NA	NA	NA	NA	NA	NA	NA	NA	NA	NA	NA	NA
000786CA70	male	22.5	53.61	0.419697817571349	NA	NA	NA	NA	NA	NA	NA	NA	NA	NA	NA	NA	NA	NA	NA	NA	NA	NA	NA	NA	NA	NA	NA	NA	NA	NA	NA	NA	NA	NA	NA	NA	NA	NA	NA	NA	NA	NA	NA	NA	NA	NA	NA	NA	NA	NA	NA	NA	NA	NA	NA	NA	NA	NA	NA	NA	NA	NA	NA
0007885B7B	female	25	54.19	0.461339730577597	NA	NA	NA	NA	NA	NA	NA	NA	NA	NA	NA	NA	NA	NA	NA	NA	NA	NA	NA	NA	NA	NA	NA	NA	NA	NA	NA	NA	NA	NA	NA	NA	NA	NA	NA	NA	NA	NA	NA	NA	NA	NA	NA	NA	NA	NA	NA	NA	NA	NA	NA	NA	NA	NA	NA	NA	NA	NA	NA
000786CCDF	female	24	55.02	0.436205016357688	NA	NA	NA	NA	NA	NA	NA	NA	NA	NA	NA	NA	NA	NA	NA	NA	NA	NA	NA	NA	NA	NA	NA	NA	NA	NA	NA	NA	NA	NA	NA	NA	NA	NA	NA	NA	NA	NA	NA	NA	NA	NA	NA	NA	NA	NA	NA	NA	NA	NA	NA	NA	NA	NA	NA	NA	NA	NA	NA
000786B267	female	24	52.86	0.454029511918275	NA	NA	NA	NA	NA	NA	NA	NA	NA	NA	NA	NA	NA	NA	NA	NA	NA	NA	NA	NA	NA	NA	NA	NA	NA	NA	NA	NA	NA	NA	NA	NA	NA	NA	NA	NA	NA	NA	NA	NA	NA	NA	NA	NA	NA	NA	NA	NA	NA	NA	NA	NA	NA	NA	NA	NA	NA	NA	NA
00074F8790	male	24	55.92	0.429184549356223	NA	NA	NA	NA	NA	NA	NA	NA	NA	NA	NA	NA	NA	NA	NA	NA	NA	NA	NA	NA	NA	NA	NA	NA	NA	NA	NA	NA	NA	NA	NA	NA	NA	NA	NA	NA	NA	NA	NA	NA	NA	NA	NA	NA	NA	NA	NA	NA	NA	NA	NA	NA	NA	NA	NA	NA	NA	NA	NA
00074F903B	female	23	55.16	0.416968817984046	NA	NA	NA	NA	NA	NA	NA	NA	NA	NA	NA	NA	NA	NA	NA	NA	NA	NA	NA	NA	NA	NA	NA	NA	NA	NA	NA	NA	NA	NA	NA	NA	NA	NA	NA	NA	NA	NA	NA	NA	NA	NA	NA	NA	NA	NA	NA	NA	NA	NA	NA	NA	NA	NA	NA	NA	NA	NA	NA
00074F90D3	female	24	55.71	0.430802369413032	NA	NA	NA	NA	NA	NA	NA	NA	NA	NA	NA	NA	NA	NA	NA	NA	NA	NA	NA	NA	NA	NA	NA	NA	NA	NA	NA	NA	NA	NA	NA	NA	NA	NA	NA	NA	NA	NA	NA	NA	NA	NA	NA	NA	NA	NA	NA	NA	NA	NA	NA	NA	NA	NA	NA	NA	NA	NA	NA
00074F9B0F	female	23	54.2	0.424354243542435	NA	NA	NA	NA	NA	NA	NA	NA	NA	NA	NA	NA	NA	NA	NA	NA	NA	NA	NA	NA	NA	NA	NA	NA	NA	NA	NA	NA	NA	NA	NA	NA	NA	NA	NA	NA	NA	NA	NA	NA	NA	NA	NA	NA	NA	NA	NA	NA	NA	NA	NA	NA	NA	NA	NA	NA	NA	NA	NA
000786C911	female	23	54.57	0.42147700201576	NA	NA	NA	NA	NA	NA	NA	NA	NA	NA	NA	NA	NA	NA	NA	NA	NA	NA	NA	NA	NA	NA	NA	NA	NA	NA	NA	NA	NA	NA	NA	NA	NA	NA	NA	NA	NA	NA	NA	NA	NA	NA	NA	NA	NA	NA	NA	NA	NA	NA	NA	NA	NA	NA	NA	NA	NA	NA	NA
000786F810	female	21	53.75	0.390697674418605	NA	NA	NA	NA	NA	NA	NA	NA	NA	NA	NA	NA	NA	NA	NA	NA	NA	NA	NA	NA	NA	NA	NA	NA	NA	NA	NA	NA	NA	NA	NA	NA	NA	NA	NA	NA	NA	NA	NA	NA	NA	NA	NA	NA	NA	NA	NA	NA	NA	NA	NA	NA	NA	NA	NA	NA	NA	NA	NA
0007885A71	male	28.5	53.57	0.532014187044988	NA	NA	NA	NA	NA	NA	NA	NA	NA	NA	NA	NA	NA	NA	NA	NA	NA	NA	NA	NA	NA	NA	NA	NA	NA	NA	NA	NA	NA	NA	NA	NA	NA	NA	NA	NA	NA	NA	NA	NA	NA	NA	NA	NA	NA	NA	NA	NA	NA	NA	NA	NA	NA	NA	NA	NA	NA	NA	NA
00071E118F	female	26	53.72	0.483991064780343	NA	NA	NA	NA	NA	NA	NA	NA	NA	NA	NA	NA	NA	NA	NA	NA	NA	NA	NA	NA	NA	NA	NA	NA	NA	NA	NA	NA	NA	NA	NA	NA	NA	NA	NA	NA	NA	NA	NA	NA	NA	NA	NA	NA	NA	NA	NA	NA	NA	NA	NA	NA	NA	NA	NA	NA	NA	NA	NA
000786CB1B	male	22	53.23	0.413300770242345	NA	NA	NA	NA	NA	NA	NA	NA	NA	NA	NA	NA	NA	NA	NA	NA	NA	NA	NA	NA	NA	NA	NA	NA	NA	NA	NA	NA	NA	NA	NA	NA	NA	NA	NA	NA	NA	NA	NA	NA	NA	NA	NA	NA	NA	NA	NA	NA	NA	NA	NA	NA	NA	NA	NA	NA	NA	NA	NA
000786C929	female	21	54.45	0.385674931129477	NA	NA	NA	NA	NA	NA	NA	NA	NA	NA	NA	NA	NA	NA	NA	NA	NA	NA	NA	NA	NA	NA	NA	NA	NA	NA	NA	NA	NA	NA	NA	NA	NA	NA	NA	NA	NA	NA	NA	NA	NA	NA	NA	NA	NA	NA	NA	NA	NA	NA	NA	NA	NA	NA	NA	NA	NA	NA	NA
000786D659	female	25	54.42	0.459389930172731	NA	NA	NA	NA	NA	NA	NA	NA	NA	NA	NA	NA	NA	NA	NA	NA	NA	NA	NA	NA	NA	NA	NA	NA	NA	NA	NA	NA	NA	NA	NA	NA	NA	NA	NA	NA	NA	NA	NA	NA	NA	NA	NA	NA	NA	NA	NA	NA	NA	NA	NA	NA	NA	NA	NA	NA	NA	NA	NA
0007869509	female	21.5	58.82	0.365521931315879	NA	NA	NA	NA	NA	NA	NA	NA	NA	NA	NA	NA	NA	NA	NA	NA	NA	NA	NA	NA	NA	NA	NA	NA	NA	NA	NA	NA	NA	NA	NA	NA	NA	NA	NA	NA	NA	NA	NA	NA	NA	NA	NA	NA	NA	NA	NA	NA	NA	NA	NA	NA	NA	NA	NA	NA	NA	NA	NA
000786B7E8	female	22.5	54.89	0.409910730552013	NA	NA	NA	NA	NA	NA	NA	NA	NA	NA	NA	NA	NA	NA	NA	NA	NA	NA	NA	NA	NA	NA	NA	NA	NA	NA	NA	NA	NA	NA	NA	NA	NA	NA	NA	NA	NA	NA	NA	NA	NA	NA	NA	NA	NA	NA	NA	NA	NA	NA	NA	NA	NA	NA	NA	NA	NA	NA	NA
00074F61A7	female	28	54.44	0.514327700220426	NA	NA	NA	NA	NA	NA	NA	NA	NA	NA	NA	NA	NA	NA	NA	NA	NA	NA	NA	NA	NA	NA	NA	NA	NA	NA	NA	NA	NA	NA	NA	NA	NA	NA	NA	NA	NA	NA	NA	NA	NA	NA	NA	NA	NA	NA	NA	NA	NA	NA	NA	NA	NA	NA	NA	NA	NA	NA	NA
00074F4799	female	23	53.94	0.426399703374119	NA	NA	NA	NA	NA	NA	NA	NA	NA	NA	NA	NA	NA	NA	NA	NA	NA	NA	NA	NA	NA	NA	NA	NA	NA	NA	NA	NA	NA	NA	NA	NA	NA	NA	NA	NA	NA	NA	NA	NA	NA	NA	NA	NA	NA	NA	NA	NA	NA	NA	NA	NA	NA	NA	NA	NA	NA	NA	NA
00074FC57F	female	22.5	54.13	0.415665989285054	NA	NA	NA	NA	NA	NA	NA	NA	NA	NA	NA	NA	NA	NA	NA	NA	NA	NA	NA	NA	NA	NA	NA	NA	NA	NA	NA	NA	NA	NA	NA	NA	NA	NA	NA	NA	NA	NA	NA	NA	NA	NA	NA	NA	NA	NA	NA	NA	NA	NA	NA	NA	NA	NA	NA	NA	NA	NA	NA
00074F70D7	female	21.5	51.7	0.415860735009671	NA	NA	NA	NA	NA	NA	NA	NA	NA	NA	NA	NA	NA	NA	NA	NA	NA	NA	NA	NA	NA	NA	NA	NA	NA	NA	NA	NA	NA	NA	NA	NA	NA	NA	NA	NA	NA	NA	NA	NA	NA	NA	NA	NA	NA	NA	NA	NA	NA	NA	NA	NA	NA	NA	NA	NA	NA	NA	NA
00074FE79A	female	22.5	54.4	0.413602941176471	NA	NA	NA	NA	NA	NA	NA	NA	NA	NA	NA	NA	NA	NA	NA	NA	NA	NA	NA	NA	NA	NA	NA	NA	NA	NA	NA	NA	NA	NA	NA	NA	NA	NA	NA	NA	NA	NA	NA	NA	NA	NA	NA	NA	NA	NA	NA	NA	NA	NA	NA	NA	NA	NA	NA	NA	NA	NA	NA
00074F406C	female	23.5	54.8	0.428832116788321	NA	NA	NA	NA	NA	NA	NA	NA	NA	NA	NA	NA	NA	NA	NA	NA	NA	NA	NA	NA	NA	NA	NA	NA	NA	NA	NA	NA	NA	NA	NA	NA	NA	NA	NA	NA	NA	NA	NA	NA	NA	NA	NA	NA	NA	NA	NA	NA	NA	NA	NA	NA	NA	NA	NA	NA	NA	NA	NA
0007869363	female	23.5	53.13	0.442311311876529	NA	NA	NA	NA	NA	NA	NA	NA	NA	NA	NA	NA	NA	NA	NA	NA	NA	NA	NA	NA	NA	NA	NA	NA	NA	NA	NA	NA	NA	NA	NA	NA	NA	NA	NA	NA	NA	NA	NA	NA	NA	NA	NA	NA	NA	NA	NA	NA	NA	NA	NA	NA	NA	NA	NA	NA	NA	NA	NA
00078855ED	female	23.5	54.36	0.432303164091244	NA	NA	NA	NA	NA	NA	NA	NA	NA	NA	NA	NA	NA	NA	NA	NA	NA	NA	NA	NA	NA	NA	NA	NA	NA	NA	NA	NA	NA	NA	NA	NA	NA	NA	NA	NA	NA	NA	NA	NA	NA	NA	NA	NA	NA	NA	NA	NA	NA	NA	NA	NA	NA	NA	NA	NA	NA	NA	NA
00078696BB	female	25	53.48	0.467464472700075	NA	NA	NA	NA	NA	NA	NA	NA	NA	NA	NA	NA	NA	NA	NA	NA	NA	NA	NA	NA	NA	NA	NA	NA	NA	NA	NA	NA	NA	NA	NA	NA	NA	NA	NA	NA	NA	NA	NA	NA	NA	NA	NA	NA	NA	NA	NA	NA	NA	NA	NA	NA	NA	NA	NA	NA	NA	NA	NA
000786D359	female	23	53.85	0.42711234911792	NA	NA	NA	NA	NA	NA	NA	NA	NA	NA	NA	NA	NA	NA	NA	NA	NA	NA	NA	NA	NA	NA	NA	NA	NA	NA	NA	NA	NA	NA	NA	NA	NA	NA	NA	NA	NA	NA	NA	NA	NA	NA	NA	NA	NA	NA	NA	NA	NA	NA	NA	NA	NA	NA	NA	NA	NA	NA	NA
00078690D6	female	22	53.1	0.414312617702448	NA	NA	NA	NA	NA	NA	NA	NA	NA	NA	NA	NA	NA	NA	NA	NA	NA	NA	NA	NA	NA	NA	NA	NA	NA	NA	NA	NA	NA	NA	NA	NA	NA	NA	NA	NA	NA	NA	NA	NA	NA	NA	NA	NA	NA	NA	NA	NA	NA	NA	NA	NA	NA	NA	NA	NA	NA	NA	NA
00078856BF	female	28	55.7	0.502692998204668	NA	NA	NA	NA	NA	NA	NA	NA	NA	NA	NA	NA	NA	NA	NA	NA	NA	NA	NA	NA	NA	NA	NA	NA	NA	NA	NA	NA	NA	NA	NA	NA	NA	NA	NA	NA	NA	NA	NA	NA	NA	NA	NA	NA	NA	NA	NA	NA	NA	NA	NA	NA	NA	NA	NA	NA	NA	NA	NA
000786B14E	female	23	55.73	0.412704109097434	NA	NA	NA	NA	NA	NA	NA	NA	NA	NA	NA	NA	NA	NA	NA	NA	NA	NA	NA	NA	NA	NA	NA	NA	NA	NA	NA	NA	NA	NA	NA	NA	NA	NA	NA	NA	NA	NA	NA	NA	NA	NA	NA	NA	NA	NA	NA	NA	NA	NA	NA	NA	NA	NA	NA	NA	NA	NA	NA
0007869288	female	22.5	54.93	0.409612233752048	NA	NA	NA	NA	NA	NA	NA	NA	NA	NA	NA	NA	NA	NA	NA	NA	NA	NA	NA	NA	NA	NA	NA	NA	NA	NA	NA	NA	NA	NA	NA	NA	NA	NA	NA	NA	NA	NA	NA	NA	NA	NA	NA	NA	NA	NA	NA	NA	NA	NA	NA	NA	NA	NA	NA	NA	NA	NA	NA
000786CAD6	female	25	55.03	0.454297655824096	NA	NA	NA	NA	NA	NA	NA	NA	NA	NA	NA	NA	NA	NA	NA	NA	NA	NA	NA	NA	NA	NA	NA	NA	NA	NA	NA	NA	NA	NA	NA	NA	NA	NA	NA	NA	NA	NA	NA	NA	NA	NA	NA	NA	NA	NA	NA	NA	NA	NA	NA	NA	NA	NA	NA	NA	NA	NA	NA
0007885A73	male	23	53.67	0.428544810881312	NA	NA	NA	NA	NA	NA	NA	NA	NA	NA	NA	NA	NA	NA	NA	NA	NA	NA	NA	NA	NA	NA	NA	NA	NA	NA	NA	NA	NA	NA	NA	NA	NA	NA	NA	NA	NA	NA	NA	NA	NA	NA	NA	NA	NA	NA	NA	NA	NA	NA	NA	NA	NA	NA	NA	NA	NA	NA	NA
989001025002320	male	25	53.55	0.466853408029879	NA	NA	NA	NA	NA	NA	NA	NA	NA	NA	NA	NA	NA	NA	NA	NA	NA	NA	NA	NA	NA	NA	NA	NA	NA	NA	NA	NA	NA	NA	NA	NA	NA	NA	NA	NA	NA	NA	NA	NA	NA	NA	NA	NA	NA	NA	NA	NA	NA	NA	NA	NA	NA	NA	NA	NA	NA	NA	NA
000786D3F3	female	28.25	52.46	0.53850552802135	NA	NA	NA	NA	NA	NA	NA	NA	NA	NA	NA	NA	NA	NA	NA	NA	NA	NA	NA	NA	NA	NA	NA	NA	NA	NA	NA	NA	NA	NA	NA	NA	NA	NA	NA	NA	NA	NA	NA	NA	NA	NA	NA	NA	NA	NA	NA	NA	NA	NA	NA	NA	NA	NA	NA	NA	NA	NA	NA
000786C484	female	24	53.62	0.447594181275643	NA	NA	NA	NA	NA	NA	NA	NA	NA	NA	NA	NA	NA	NA	NA	NA	NA	NA	NA	NA	NA	NA	NA	NA	NA	NA	NA	NA	NA	NA	NA	NA	NA	NA	NA	NA	NA	NA	NA	NA	NA	NA	NA	NA	NA	NA	NA	NA	NA	NA	NA	NA	NA	NA	NA	NA	NA	NA	NA
000786DD62	female	26.5	56.44	0.469525159461375	NA	NA	NA	NA	NA	NA	NA	NA	NA	NA	NA	NA	NA	NA	NA	NA	NA	NA	NA	NA	NA	NA	NA	NA	NA	NA	NA	NA	NA	NA	NA	NA	NA	NA	NA	NA	NA	NA	NA	NA	NA	NA	NA	NA	NA	NA	NA	NA	NA	NA	NA	NA	NA	NA	NA	NA	NA	NA	NA
00074F4707	female	23	54.6	0.421245421245421	NA	NA	NA	NA	NA	NA	NA	NA	NA	NA	NA	NA	NA	NA	NA	NA	NA	NA	NA	NA	NA	NA	NA	NA	NA	NA	NA	NA	NA	NA	NA	NA	NA	NA	NA	NA	NA	NA	NA	NA	NA	NA	NA	NA	NA	NA	NA	NA	NA	NA	NA	NA	NA	NA	NA	NA	NA	NA	NA
00074F83E1	female	22	51.35	0.428432327166504	NA	NA	NA	NA	NA	NA	NA	NA	NA	NA	NA	NA	NA	NA	NA	NA	NA	NA	NA	NA	NA	NA	NA	NA	NA	NA	NA	NA	NA	NA	NA	NA	NA	NA	NA	NA	NA	NA	NA	NA	NA	NA	NA	NA	NA	NA	NA	NA	NA	NA	NA	NA	NA	NA	NA	NA	NA	NA	NA
00074F4679	female	28	54.08	0.517751479289941	NA	NA	NA	NA	NA	NA	NA	NA	NA	NA	NA	NA	NA	NA	NA	NA	NA	NA	NA	NA	NA	NA	NA	NA	NA	NA	NA	NA	NA	NA	NA	NA	NA	NA	NA	NA	NA	NA	NA	NA	NA	NA	NA	NA	NA	NA	NA	NA	NA	NA	NA	NA	NA	NA	NA	NA	NA	NA	NA
0007285AE0	female	28	56.99	0.491314265660642	NA	NA	NA	NA	NA	NA	NA	NA	NA	NA	NA	NA	NA	NA	NA	NA	NA	NA	NA	NA	NA	NA	NA	NA	NA	NA	NA	NA	NA	NA	NA	NA	NA	NA	NA	NA	NA	NA	NA	NA	NA	NA	NA	NA	NA	NA	NA	NA	NA	NA	NA	NA	NA	NA	NA	NA	NA	NA	NA
000786C135	female	25	54.86	0.45570543200875	NA	NA	NA	NA	NA	NA	NA	NA	NA	NA	NA	NA	NA	NA	NA	NA	NA	NA	NA	NA	NA	NA	NA	NA	NA	NA	NA	NA	NA	NA	NA	NA	NA	NA	NA	NA	NA	NA	NA	NA	NA	NA	NA	NA	NA	NA	NA	NA	NA	NA	NA	NA	NA	NA	NA	NA	NA	NA	NA
00074F8779	female	25	54	0.462962962962963	NA	NA	NA	NA	NA	NA	NA	NA	NA	NA	NA	NA	NA	NA	NA	NA	NA	NA	NA	NA	NA	NA	NA	NA	NA	NA	NA	NA	NA	NA	NA	NA	NA	NA	NA	NA	NA	NA	NA	NA	NA	NA	NA	NA	NA	NA	NA	NA	NA	NA	NA	NA	NA	NA	NA	NA	NA	NA	NA
989001025002288	female	26	54.77	0.474712433814132	NA	NA	NA	NA	NA	NA	NA	NA	NA	NA	NA	NA	NA	NA	NA	NA	NA	NA	NA	NA	NA	NA	NA	NA	NA	NA	NA	NA	NA	NA	NA	NA	NA	NA	NA	NA	NA	NA	NA	NA	NA	NA	NA	NA	NA	NA	NA	NA	NA	NA	NA	NA	NA	NA	NA	NA	NA	NA	NA
000786D26A	female	25	57.6	0.434027777777778	NA	NA	NA	NA	NA	NA	NA	NA	NA	NA	NA	NA	NA	NA	NA	NA	NA	NA	NA	NA	NA	NA	NA	NA	NA	NA	NA	NA	NA	NA	NA	NA	NA	NA	NA	NA	NA	NA	NA	NA	NA	NA	NA	NA	NA	NA	NA	NA	NA	NA	NA	NA	NA	NA	NA	NA	NA	NA	NA
989001025002252	female	28	56.43	0.49618996987418	NA	NA	NA	NA	NA	NA	NA	NA	NA	NA	NA	NA	NA	NA	NA	NA	NA	NA	NA	NA	NA	NA	NA	NA	NA	NA	NA	NA	NA	NA	NA	NA	NA	NA	NA	NA	NA	NA	NA	NA	NA	NA	NA	NA	NA	NA	NA	NA	NA	NA	NA	NA	NA	NA	NA	NA	NA	NA	NA
989001025002317	female	23	51.82	0.443844075646469	NA	NA	NA	NA	NA	NA	NA	NA	NA	NA	NA	NA	NA	NA	NA	NA	NA	NA	NA	NA	NA	NA	NA	NA	NA	NA	NA	NA	NA	NA	NA	NA	NA	NA	NA	NA	NA	NA	NA	NA	NA	NA	NA	NA	NA	NA	NA	NA	NA	NA	NA	NA	NA	NA	NA	NA	NA	NA	NA
989001025002307	female	23	53.73	0.428066257211986	NA	NA	NA	NA	NA	NA	NA	NA	NA	NA	NA	NA	NA	NA	NA	NA	NA	NA	NA	NA	NA	NA	NA	NA	NA	NA	NA	NA	NA	NA	NA	NA	NA	NA	NA	NA	NA	NA	NA	NA	NA	NA	NA	NA	NA	NA	NA	NA	NA	NA	NA	NA	NA	NA	NA	NA	NA	NA	NA
000786CA9B	female	25	54.52	0.458547322083639	NA	NA	NA	NA	NA	NA	NA	NA	NA	NA	NA	NA	NA	NA	NA	NA	NA	NA	NA	NA	NA	NA	NA	NA	NA	NA	NA	NA	NA	NA	NA	NA	NA	NA	NA	NA	NA	NA	NA	NA	NA	NA	NA	NA	NA	NA	NA	NA	NA	NA	NA	NA	NA	NA	NA	NA	NA	NA	NA
0007885888	female	26	52.5	0.495238095238095	NA	NA	NA	NA	NA	NA	NA	NA	NA	NA	NA	NA	NA	NA	NA	NA	NA	NA	NA	NA	NA	NA	NA	NA	NA	NA	NA	NA	NA	NA	NA	NA	NA	NA	NA	NA	NA	NA	NA	NA	NA	NA	NA	NA	NA	NA	NA	NA	NA	NA	NA	NA	NA	NA	NA	NA	NA	NA	NA
000786CB2C	female	25	55.57	0.449883030412093	NA	NA	NA	NA	NA	NA	NA	NA	NA	NA	NA	NA	NA	NA	NA	NA	NA	NA	NA	NA	NA	NA	NA	NA	NA	NA	NA	NA	NA	NA	NA	NA	NA	NA	NA	NA	NA	NA	NA	NA	NA	NA	NA	NA	NA	NA	NA	NA	NA	NA	NA	NA	NA	NA	NA	NA	NA	NA	NA
0007885434	female	25.5	53.28	0.478603603603604	NA	NA	NA	NA	NA	NA	NA	NA	NA	NA	NA	NA	NA	NA	NA	NA	NA	NA	NA	NA	NA	NA	NA	NA	NA	NA	NA	NA	NA	NA	NA	NA	NA	NA	NA	NA	NA	NA	NA	NA	NA	NA	NA	NA	NA	NA	NA	NA	NA	NA	NA	NA	NA	NA	NA	NA	NA	NA	NA
000786D044	female	25.5	54.38	0.468922397940419	NA	NA	NA	NA	NA	NA	NA	NA	NA	NA	NA	NA	NA	NA	NA	NA	NA	NA	NA	NA	NA	NA	NA	NA	NA	NA	NA	NA	NA	NA	NA	NA	NA	NA	NA	NA	NA	NA	NA	NA	NA	NA	NA	NA	NA	NA	NA	NA	NA	NA	NA	NA	NA	NA	NA	NA	NA	NA	NA
0007869204	female	25	52.56	0.475646879756469	NA	NA	NA	NA	NA	NA	NA	NA	NA	NA	NA	NA	NA	NA	NA	NA	NA	NA	NA	NA	NA	NA	NA	NA	NA	NA	NA	NA	NA	NA	NA	NA	NA	NA	NA	NA	NA	NA	NA	NA	NA	NA	NA	NA	NA	NA	NA	NA	NA	NA	NA	NA	NA	NA	NA	NA	NA	NA	NA
000786CF2F	female	25	53.63	0.466157001678165	NA	NA	NA	NA	NA	NA	NA	NA	NA	NA	NA	NA	NA	NA	NA	NA	NA	NA	NA	NA	NA	NA	NA	NA	NA	NA	NA	NA	NA	NA	NA	NA	NA	NA	NA	NA	NA	NA	NA	NA	NA	NA	NA	NA	NA	NA	NA	NA	NA	NA	NA	NA	NA	NA	NA	NA	NA	NA	NA
00078697F7	female	25	53.84	0.464338781575037	NA	NA	NA	NA	NA	NA	NA	NA	NA	NA	NA	NA	NA	NA	NA	NA	NA	NA	NA	NA	NA	NA	NA	NA	NA	NA	NA	NA	NA	NA	NA	NA	NA	NA	NA	NA	NA	NA	NA	NA	NA	NA	NA	NA	NA	NA	NA	NA	NA	NA	NA	NA	NA	NA	NA	NA	NA	NA	NA
000786F734	female	27.5	56.69	0.485094372905274	NA	NA	NA	NA	NA	NA	NA	NA	NA	NA	NA	NA	NA	NA	NA	NA	NA	NA	NA	NA	NA	NA	NA	NA	NA	NA	NA	NA	NA	NA	NA	NA	NA	NA	NA	NA	NA	NA	NA	NA	NA	NA	NA	NA	NA	NA	NA	NA	NA	NA	NA	NA	NA	NA	NA	NA	NA	NA	NA
00078695F2	female	22.5	52.81	0.42605567127438	NA	NA	NA	NA	NA	NA	NA	NA	NA	NA	NA	NA	NA	NA	NA	NA	NA	NA	NA	NA	NA	NA	NA	NA	NA	NA	NA	NA	NA	NA	NA	NA	NA	NA	NA	NA	NA	NA	NA	NA	NA	NA	NA	NA	NA	NA	NA	NA	NA	NA	NA	NA	NA	NA	NA	NA	NA	NA	NA
000786D45D	female	28	53.5	0.523364485981308	NA	NA	NA	NA	NA	NA	NA	NA	NA	NA	NA	NA	NA	NA	NA	NA	NA	NA	NA	NA	NA	NA	NA	NA	NA	NA	NA	NA	NA	NA	NA	NA	NA	NA	NA	NA	NA	NA	NA	NA	NA	NA	NA	NA	NA	NA	NA	NA	NA	NA	NA	NA	NA	NA	NA	NA	NA	NA	NA
0007885802	female	25.5	52.36	0.487012987012987	NA	NA	NA	NA	NA	NA	NA	NA	NA	NA	NA	NA	NA	NA	NA	NA	NA	NA	NA	NA	NA	NA	NA	NA	NA	NA	NA	NA	NA	NA	NA	NA	NA	NA	NA	NA	NA	NA	NA	NA	NA	NA	NA	NA	NA	NA	NA	NA	NA	NA	NA	NA	NA	NA	NA	NA	NA	NA	NA
000786D687	female	22	52.91	0.415800415800416	NA	NA	NA	NA	NA	NA	NA	NA	NA	NA	NA	NA	NA	NA	NA	NA	NA	NA	NA	NA	NA	NA	NA	NA	NA	NA	NA	NA	NA	NA	NA	NA	NA	NA	NA	NA	NA	NA	NA	NA	NA	NA	NA	NA	NA	NA	NA	NA	NA	NA	NA	NA	NA	NA	NA	NA	NA	NA	NA
